# Supplementary material for: Combining species distribution models and big datasets may provide finer assessments of snakebite impacts
Source: PLoS Negl Trop Dis. 2024 May 20;18(5):e0012161. doi: 10.1371/journal.pntd.0012161 (PMC11142713; doi:10.1371/journal.pntd.0012161)
Supplement: S1 Data — (XLSX) [file pntd.0012161.s001.xlsx]

## Sheet: sample_diidentify_data_2012_16
Medical admission		District	Weather condition	Time of bite	Bite to Hospital time (hr)	Site of bite	Location	Activity of victim	Previous snake bite	Pre hostpital treatment	No of Ligature	Duration of ligature (hrs)	Snake identified	Remarks
time	year
0345	12	NA	Dry	1900		Right Foot	Home	Awake	No	Yes	2	2	Non Venomous Snake Bite
0300	12	NA		1400		Right hand		Awake	No	No	2	1	Non Venomous Snake Bite
1510	12	NA	Dry	1310		Finger		Awake	No	No	1	2	Non Venomous Snake Bite
2200	12	Chittagong	Dry	1900	3	Left foot			No				Non Venomous Snake Bite
2300	12	Chittagong		2000	3	Right Thigh	Home	Awake	No				Krait Bite
2200	12	Chittagong	Dry	1900	3	Left leg	Home	Asleep	No	No	1	3	Non Venomous Snake Bite
2230	12	Chittagong	Dry	1900	3.5	Left Foot	Forest	Awake	No	No	1	3	Non Venomous Snake Bite
1300	12	NA	Rainy	1000	3	left thigh	Open ground	Awake	No	No			Non Venomous Snake Bite
Death in arrival	12	Chittagong	Dry			Lefthand finger	Near water	Awake	No	Yes			Non Venomous Snake Bite
0700	12	NA	Dry	0500	2	Left Foot	Home	Awake	No	No	3	2	Non Venomous Snake Bite
1220	12	NA											Non Venomous Snake Bite
0930	12	NA	Rainy	0930		Foot	Near water	Awake					Non Venomous Snake Bite
1200	12	NA	Dry	1000		Right Leg	Open ground						Venomous Snake Bite	Death
2330	12	Chittagong	Dry	2100	2.5	Left Foot	Near water	Awake	No	No	3	1	Green Pit Viper Bite
1900	12	NA		1400		Finger	Road						Non Venomous Snake Bite
1500	12	NA	Rainy			Left Foot							Non Venomous Snake Bite
1955	12	NA	Dry	1730	2.5	Left Foot	Shrub	Awake	No	Yes	3	2.5	Green Pit Viper Bite
0220	12	NA	Dry	2000	6.5	Left leg	Home	Awake	No	No			Non Venomous Snake Bite
1730	12	Chittagong		1330	4	Left foot							Non Venomous Snake Bite
2300	13	Chittagong	Dry	1900	4	Left Toes	Shrub	Awake	No	Yes	3	4	Non Venomous Snake Bite
2254	13	NA	Dry	2154	1	Right Foot	Open ground	Awake	No	No	2	1	Non Venomous Snake Bite	Run away
1200	13	Chittagong	Dry	1000	2	Left Arm							Non Venomous Snake Bite	Run away
1330	13	NA	Dry	1900	5.5	Right Foot		Awake	No	Yes	2		Non Venomous Snake Bite	Run away
1800	13	NA	Rainy	1600	2	Finger		Awake	No	No			Non Venomous Snake Bite	Run away
1325	13	Chittagong		1230	1	Foot	Near water	Awake	No	No			Non Venomous Snake Bite
1930	13	Chittagong	Dry	1830	1	Left foot	Near water	Awake	No	No	1	1	Non Venomous Snake Bite
1630	13	Chittagong	Dry	1400	2.5	Left thigh	Open ground	Awake	No	No	3	2	Non Venomous Snake Bite
1330	13	NA	Dry	1100		Left hand	Open ground	Awake					Non Venomous Snake Bite
1500	13	NA	Dry	1200	3	Left Hand	Near water						Non Venomous Snake Bite
1436	13	Chittagong	Dry	1030	4	Left foot	Open ground	Awake	No	No	2	4	Non Venomous Snake Bite
2130	13	NA	Dry	1830	3	Left leg	Open ground	Awake	No	No	2	3	Non Venomous Snake Bite
0000	13	Chittagong	Rainy	2200	2	Right Leg	Open ground	Awake	No	No	4	2	Non Venomous Snake Bite
2110	13	Chittagong	Rainy	1930	2	Left foot	Near water	Awake	No	No	3	2	Non Venomous Snake Bite
1030	13	Chittagong	Rainy	0930	1	Left leg	Open ground	Awake	No	No			Non Venomous Snake Bite	Released
0330	13	NA	Rainy	0300	0.5	left Toes	Home	Awake	No	No	1	0.5	Non Venomous Snake Bite	Released
0400	13	NA	Rainy	0300	1	Right Thigh							Non Venomous Snake Bite
0840	13	Chittagong	Rainy	0600	3	Right Foot	Near water	Awake	No	No	3	3	Non Venomous Snake Bite
2300	13	Chittagong	Rainy	1900	4	Right toes	Near water	Awake	No	No	2	4	Non Venomous Snake Bite
1900	13	Chittagong	Rainy	1400	5	Foot	Home	Awake	No				Non Venomous Snake Bite
1545	13	Chittagong	Rainy	1300	3	Right hand	Home	Awake	No	No	3	3	Venomous Snake Bite
2040	13	Chittagong	Dry	1800	3	Right toes	Open ground	Awake	No	No	2	3	Non Venomous Snake Bite
1600	13	Chittagong	Rainy	1900	3	Right toes	Open ground	Awake	No	No	1	2	Non Venomous Snake Bite
1340	13	Chittagong	Dry	1000	4	Left leg	Open ground	Awake	No	No	4	4	Non Venomous Snake Bite	Released
1330	13	NA	Dry	0300	10	Nose	Home	Asleep	No	No	0		Venomous Snake Bite
0700	13	Chittagong	Rainy	0600	1	Right hand	Forest	Asleep	No	No	0		Non Venomous Snake Bite
1330	13	Noakhali	Rainy	2200	15	Right Foot	Open ground	Awake	No	No	1	3	Non Venomous Snake Bite
1900	13	NA	Dry	1600	3	Left finger	Near water	Asleep	No	No	2	3	Non Venomous Snake Bite
	13	NA		2300		Right Leg	Home						Venomous Snake Bite	Died
0930	13	Chittagong	Dry			Left leg							Non Venomous Snake Bite
	13	Chittagong			2	Left leg	Open ground						Non Venomous Snake Bite
2202	13	Chittagong	Dry	2400	2	Arm							Venomous Snake Bite
1850	13	Chittagong	Rainy	1300	6	Right Leg	Shrub	Awake	No	No	1	5	Non Venomous Snake Bite
1237	13	NA	Dry	0800	4	Left foot		Awake	No	No	2	4	Sea Snake Bite	Died
2000	13	Chittagong	Dry	0800	12	Left finger	Near water	Awake	No	Yes	1	5	Non Venomous Snake Bite
1430	13	Chittagong	Dry	1200	3	Right finger	Open ground	Awake	No	No	3	2.5	Sea Snake Bite
0730	13	Chittagong	Rainy	2200	9	Right Foot	Home	Awake	No	No	1		Non Venomous Snake Bite
2100	13	NA	Dry	1830	3	Left foot	Near water	Awake	No	No	3	2	Non Venomous Snake Bite
1100	13	Chittagong	Dry	1900	19	Left leg	Forest	Awake					Non Venomous Snake Bite
0730	13	NA	Dry	0500	2	Thigh	Home						Non Venomous Snake Bite
1815	13	NA	Dry	1645	2								Non Venomous Snake Bite
1800	13	NA	Dry	1600	2	Left foot	Open ground	Awake	No	No	0	0	Non Venomous Snake Bite
1530	13	Noakhali	Dry	2230	5	Right Foot							Non Venomous Snake Bite
2300	13	Chittagong	Dry	2000	3	Right Foot	Near water	Awake	No	No	2	3	Sea Snake Bite
1600	13	Chittagong	Dry	1400	2	Right finger	Open ground	Awake	No	No	3	2	Sea Snake Bite	Died
1700	13	Chittagong	Dry	0500	12	Right Thigh	Near water						Non Venomous Snake Bite
1415	13	NA		1230	2	Left Toes	Open ground	Awake	No	No	4	2	Non Venomous Snake Bite
1115	13	Chittagong	Dry	0915	2	Right Foot	Near water	Awake	No	No	2		Non Venomous Snake Bite
1800	13	NA	Dry	1730	0.5	Left foot							Non Venomous Snake Bite
0030	13	Chittagong	Dry	2200	2.5	Left foot	Open ground	Awake	No	No	1	2.5	Krait Bite
1415	13	NA		1100	3	Right finger							Non Venomous Snake Bite
1400	13	Chittagong		1200	2	Right finger	Shrub	Awake	No	No	3		Non Venomous Snake Bite
1215	13	Rangamati	Rainy	0500	6	Left foot	Home	Asleep	No	No	3	6	Cobra Bite
0930	13	Chittagong	Rainy	0700	2	left thigh	Home	Awake	No	No	1	2	Cobra Bite
0825	13	Chittagong	Rainy	0625	2	Left Finger	Near water		No	No	1	2	Non Venomous Snake Bite
1400	13	Chittagong	Rainy	1200	2	Left foot	Open ground	Awake	No	No	3	2	Sea Snake Bite
1010	13	Noakhali		2000	14	Left Toes							Non Venomous Snake Bite
2130	13	Chittagong	Dry	1850	3	Leg	Home	Awake	No	No			Venomous Snake Bite
1330	13	Chittagong	Dry	1100	2	Left foot	Home	Awake	No	No	2	8	Venomous Snake Bite
1110	13	Chittagong	Dry	0800	3	Left leg							Non Venomous Snake Bite
1730	13	NA	Dry	1400	3	Left hand	Near water	Awake	No	No	3	3	Non Venomous Snake Bite
0230	13	NA	Dry	0100	2	Left foot	Home	Asleep	No	No	5	2	Cobra Bite	Died
2040	13	NA	Dry	1600	4	Left foot	Home	Awake	No	No			Cobra Bite
1410	13	Chittagong	Dry	1030	4	Left leg	Home	Awake	No				Cobra Bite
1500	13	Chittagong	Dry	1000	5	Right hand	Forest	Awake	yes	No	3	5	Green Pit Viper Bite
2100	13	Chittagong	Dry	1830	3	Right Leg	Near water	Awake	No	No	1	3	Venomous Snake Bite
0010	13	Chittagong	Dry	2030	4	Left foot							Venomous Snake Bite
2100	13	Chittagong	Dry	1530	5	Left leg							Venomous Snake Bite
1000	13	Chittagong	Dry	1000		Left foot	Open ground				3		Non Venomous Snake Bite
0250	13	Chittagong	Rainy	1130	8	Right toes	Home	Awake					Venomous Snake Bite
0300	13	Chittagong		1500	72	left Ear		Asleep	No	No			Non Venomous Snake Bite
1600	13	Chittagong	Dry	1300	3	Right toes	Shrub	Awake	No	No	2	3	Venomous Snake Bite
1210	13	Chittagong	Dry		140	Right toes							Non Venomous Snake Bite
1550	13	NA	Rainy	1130	4	Left leg	Home						Venomous Snake Bite	Died
1134	13	NA		0010	11	left Foot	Open ground	Awake	No	No	1		Cobra Bite
1100	13	Chittagong	Dry	0830	2.5	Left Foot	Open ground	Awake	No	No	2	2	Cobra Bite
2200	13	Chittagong	Dry	2000	2	Right feet	Open ground	Awake	No	No	3	1.5	Green Pit Viper Bite
1200	13	NA				Left hand	Near water				3		Krait Bite
0022	13	Chittagong	Dry			Right Arm							Non Venomous Snake Bite
1600	13	Chittagong	Dry	1300	3	Left leg	Home	Awake	No	No			Non Venomous Snake Bite
2130	13	Chittagong	Dry	1030	12	Left hand	Forest	Awake	No	No	1		Green Pit Viper Bite	Died
1300	13	Chittagong	Dry	1000	3	Right finger	Home	Awake	no	No	3	3	Sea Snake Bite
2040	13	Chittagong	Dry	1900	2	Left leg	Home	Awake	No	No	3	1.5	Non Venomous Snake Bite
1325	13	Chittagong	Dry	0130	12	Right hand		Awake	yes	No			Non Venomous Snake Bite
2200	13	Chittagong	Dry	1900	3	Foot	Open ground	Awake					Non Venomous Snake Bite
2100	13	Chittagong	Dry	1800	3	Left finger	Home	Awake					Non Venomous Snake Bite
1100	13	Chittagong	Dry	0800	3	Right foot	Home	Awake	No	No	2	3	Non Venomous Snake Bite
0000	13	Comilla	Dry	1800	6	Right Foot	Open ground	Awake	No	No	3	6	Cobra Bite
0000	13	Chittagong	Dry	1800	6	Left Toes	Near water						Non Venomous Snake Bite
1815	13	Chittagong	Rainy	1700	1	Right finger	Open ground						Cobra Bite	Died
1700	13	Chittagong	Rainy	1200	5	Left thigh							Venomous Snake Bite
1625	13	Chittagong	Rainy	1300	3	Left Toes		Awake	No	No	2	3	Krait Bite	Died
1500	13	Chittagong	Rainy	1230	3	Right toes	Near water	Awake	No	No	3	3	Cobra Bite
1150	13	Chittagong	Rainy	1000	2	Left Foot	Home	Awake	No	No	1	2	Venomous Snake Bite
0500	13	Feni	Dry	2100	8	Left Foot	Open ground	Awake	No	No			Venomous Snake Bite
0010	13	Chittagong	Dry	2200	2	Left finger	Home	Awake	No	No	3	2	Cobra Bite
2200	13	Chittagong	Rainy	1900	3	Left Foot	Open ground	Awake	No	No	1	3	Non Venomous Snake Bite
1057	13	Chittagong	Dry	1700	16	Right hand	Open ground	Awake	No	No	2	2	Green Pit Viper Bite
1450	13	Chittagong	Dry	1000	3	Left hand	Open ground						Non Venomous Snake Bite
	13	Chittagong	Dry			Right finger	Home	Awake	No	No	2		Venomous Snake Bite
1220	13	Chittagong	Rainy	0930	3	Right Foot		Awake	No	No	2	3	Cobra Bite
2115	13	Chittagong	Rainy	1830	3	Left leg	Open ground	Awake					Non Venomous Snake Bite
1525	13	Chittagong		1300	2	Left hand					2	2	Non Venomous Snake Bite
0015	13	Chittagong		2300	1	Left finger	Open ground						Venomous Snake Bite
0800	13	Chittagong	Rainy	0630	1	Right finger	Near water	Awake	No	No	2	1	Non Venomous Snake Bite
1700	13	Chittagong	Rainy	1600	1	Right toes	Home	Awake	No	No	0	0	Non Venomous Snake Bite
1150	13	Chittagong	Rainy	0700	5	Right toes	Shrub	Awake	No	No	1	5	Venomous Snake Bite
0400	13	Chittagong	Dry	2300	4	Right finger	Home	Awake	No	No	4	5	Venomous Snake Bite
1300	13	Chittagong	Rainy	1200	1	Left foot							Non Venomous Snake Bite
1245	13	Chittagong	Dry	1030	2	Left foot	Near water	Awake	No	No			Venomous Snake Bite
	13	Chittagong	Dry		2	Left foot	Near water	Awake	No	No	3	2	Venomous Snake Bite
2300	13	Chittagong	Rainy	2000	3	left Toes					1	3	Venomous Snake Bite
1045	13	Chittagong	Rainy	0830	2	Left foot	Road						Green Pit Viper Bite
0915	13	Chittagong	Rainy										Non Venomous Snake Bite
1600	13	Chittagong	Dry	1430	2	Right Leg	Open ground	Awake	No	No	4	2	Non Venomous Snake Bite
2300	13	Chittagong	Rainy	2200	1	Left foot	Home						Venomous Snake Bite
1550	13	Chittagong	Dry			Right hand			No	No			Non Venomous Snake Bite
0015	13	Chittagong	Dry	2215	2	Right Foot		Awake	No	No	2	2	Non Venomous Snake Bite
0145	13	Noakhali	Dry	2000	6	Right Leg	Home	Awake	No	No	2	1	Krait Bite
1120	13	Bandarbans	Dry	0600	18	Left leg	Home		No	No	3		Krait Bite
1800	13	Chittagong	Dry	1430	4	Left foot							Venomous Snake Bite
1800	13	Chittagong	Dry	1200	6	Left hand	Forest	Awake	No	Yes	2	6	Cobra Bite
1600	13	Chittagong	Dry	1500	1	Left finger	Shrub	Awake	No	No	2	2	Cobra Bite
2300	14	Chittagong	Dry	1900	4	Left hand		Awake	No	No	3	4	Non Venomous Snake Bite
2330	14	Chittagong	Dry	1900	4	Left foot	Home	Awake	No	No	2	2	Non Venomous Snake Bite
1710	14	Chittagong		1500	2	Right toes	Near water	Awake	No	No			Venomous Snake Bite
1730	14	Chittagong		1500	2	Right Foot	Open ground	Awake	No	No			Non Venomous Snake Bite
2300	14	Chittagong	Rainy	2000	3	Right Foot	Home	Awake	No	No	1		Non Venomous Snake Bite
1230	14	Chittagong	Dry	0900	3.5	Left foot	Near water	Awake	No	No	2	3.5	Venomous Snake Bite
1300	14	Chittagong	Dry	0800	5	Right Foot	Road	Awake	No	No	3	5	Non Venomous Snake Bite
1630	14	Chittagong	Dry	1200	4	Right Foot	Road	Awake	No	No	1		Non Venomous Snake Bite
1300	14	Chittagong	Dry	0900	4	Foot	Near water	Awake	No	No	3	4	Non Venomous Snake Bite
2100	14	Chittagong	Dry	1930	1.5	Right Foot	Open ground	Awake	No	No	1	1.5	Non Venomous Snake Bite
1900	14	Rangamati	Dry	1500	4	Left leg	Home	Awake	No	No	1	4	Venomous Snake Bite
0100	14	Chittagong	Rainy	2100	4	Left leg		Awake	No	No	0		Venomous Snake Bite
1000	14	Chittagong	Dry	0700	3	Leg	Near water	Awake	No	No	2	3	Non Venomous Snake Bite
2230	14	Chittagong	Rainy	1800	4	Right hand	Near water						Non Venomous Snake Bite
1015	14	Chittagong	Dry	0800	2	Right finger	Home	Awake	No	No	1	2	Venomous Snake Bite
1130	14	Chittagong	Dry	1000	1	Foot	Home	Awake	No	No	1		Venomous Snake Bite
0730	14	Chittagong	Rainy	0700	0.5	Left foot	Near water	Awake	No	No	1	3	Non Venomous Snake Bite
2000	14	Chittagong	Dry	1700	3	Foot	Open ground	Awake	No	No	2	3	Venomous Snake Bite
2220	14	Chittagong	Dry	1900	3	Left foot	Home	Awake	No	No			Venomous Snake Bite
2200	14	Chittagong	Dry	2100	1	Right hand	Home	Awake	No	No	3		Non Venomous Snake Bite
2200	14	Chittagong	Dry	0055	3	Foot	Home	Awake	No	No		0	Cobra Bite
0000	14	Chittagong	Dry	1600	8	Right hand	Home	Awake	No	Yes			Cobra Bite	Died
1215	14	Rangamati	Dry	0300	9	Fore Arm	Home	Asleep	No	Yes	1	4	Venomous Snake Bite
1300	14	Chittagong	Rainy	1300	0	Left foot	Open ground	Awake	No	No	1	1	Non Venomous Snake Bite
1300	14	Chittagong		1100	2	left leg	Home	Awake	No	No	2	2	Non Venomous Snake Bite
1130	14	Chittagong		0430	7	Finger	Home	Awake	No	No	2		Non Venomous Snake Bite
2145	14	Chittagong	Rainy	1930	2	Right foot	Road	Awake	No	No	2	2	Venomous Snake Bite
1200	14	Chittagong	Rainy	1400	2	Left Finger	Open ground	Awake	No	No	0		Non Venomous Snake Bite
1200	14	Chittagong		1100	1	Left foot	Home	Awake	No	No	2	1	Venomous Snake Bite
0545	14	Chittagong	Rainy					Awake	No	No	4		Non Venomous Snake Bite
2330	14	Chittagong	Rainy	1800	5	leg		Awake	No	No	3	5	Venomous Snake Bite
1700	14	Chittagong	Dry	1400	3	Left Arm	Open ground	Awake	No	No	3		Non Venomous Snake Bite
2115	14	Chittagong	Rainy	1930	2	leg	Shrub	Awake	No	No	2		Non Venomous Snake Bite
2200	14	Chittagong		1900	3	Left foot		Awake	No	No	4	3	Non Venomous Snake Bite
0100	14	Chittagong	Rainy	2100	4	Leg	Open ground	Awake	No	No			Venomous Snake Bite
1100	14	Chittagong	Dry	1100	0	Right foot	Open ground	Awake	No	No	1		Venomous Snake Bite
2100	14	Chittagong	Dry	1900	2	Left finger	Home	Awake	No	No	2		Venomous Snake Bite
2230	14	Chittagong	Dry	1400	8	Left leg	Near water	Awake	No	No	3		Non Venomous Snake Bite
2330	14	Chittagong	Dry	2230	1	Left finger	Home						Non Venomous Snake Bite
0830	14	Chittagong	Dry	0700	1	Right toes	Home	Awake	No	No	1	1	Non Venomous Snake Bite
0830	14	Chittagong	Rainy	0600	2	Right Forearm							Non Venomous Snake Bite
2300	14	Chittagong	Dry	1100	12	Left leg	Home	Awake	No	Yes	2	8	Venomous Snake Bite
1100	14	Chittagong	Dry	0800	3	Right Thigh	Forest	Awake	No	No	3	3	Cobra Bite
1400	14	Chittagong	Rainy	1200	2	Left hand	Home	Awake	No	No	4	2	Cobra Bite
1000	14	Chittagong	Dry	2000	14	Right finger	Shrub	Awake	No	No	2	10	Cobra Bite
0440	14	Chittagong	Dry	1000	6.5	Leg	Forest	Awake	No	No	5	4	Cobra Bite
0330	14	Chittagong	Dry	0100	3	Right foot	Home	Asleep	No	No	2	3	Krait Bite
1400	14	Chittagong	Rainy	1200	2	Right hand	Home	Awake	No	No	3	2	Cobra Bite
1700	14	Chittagong	Dry	1400	3	Left finger	Open ground	Awake	No	No	2	2	Cobra Bite
1430	14	Chittagong	Dry	1000	4	Right foot	Forest	Awake	No	No	3	2	Krait Bite
0455	14	Chittagong	Dry	1000	7	Toes	Home	Awake	No	No	0		Non Venomous Snake Bite
2000	14	Chittagong	Dry	1900	1	left Foot	Home	Awake	No	Yes	0		Venomous Snake Bite
	14	Chittagong	Rainy		3	Hand	Road						Non Venomous Snake Bite
1100	14	Chittagong	Dry	0900	2		Open ground	Awake	No	No	3	2	Venomous Snake Bite
2100	14	Noakhali	Dry	0500	16	Right hand	Near water	Awake	No	No	2	4	Venomous Snake Bite
0940	14	Chittagong	Dry	0615	3	Hand	Open ground	Awake	No	No	3	3	Cobra Bite
0000	14	Chittagong	Dry	1900	5	Right foot	Home	Awake	No	No	3	5	Cobra Bite
1500	14	Chittagong	Dry	0900	6	Right finger	Home	Awake	No	No	3	6	Cobra Bite
1620	14	Chittagong		1520	1	Left hand Palm							Non Venomous Snake Bite
1100	14	Chittagong	Dry	0700	4	Right foot	Home	Awake	No	No	3		Venomous Snake Bite
1000	14	Chittagong	Rainy	0300	7	Right foot	Home	Asleep	No		2	7	Cobra Bite
1400	14	Chittagong	Dry	0400	10	Trunk	Home	Asleep	No	No	0		Venomous Snake Bite
1500	14	Chittagong	Dry	1300	2	Foot	Forest	Awake	No	No	3	2	Krait Bite
0600	14	Noakhali	Rainy	2100	9	Left Foot	Open ground	Awake	No	No	3	9	Krait Bite
1500	14	Chittagong	Dry	0800	7	Right finger	Open ground	Awake	No	No	0		Cobra Bite
1400	14	Chittagong	Dry	1200	2	Left finger	Home	Awake	No	No	1		Venomous Snake Bite
	14	Khagrachari	Rainy			Left leg	Home						Non Venomous Snake Bite
1130	14	Chittagong	Rainy	0530	6	Right hand	Home	Awake	No	No	3	6	Non Venomous Snake Bite
0950	14	Chittagong	Rainy			Foot	Home	Awake	No	No			Venomous Snake Bite
2230	14	Chittagong	Dry	2030	2	Left Foot	Open ground	Awake			2		Non Venomous Snake Bite
0200	14	Chittagong		1900	7	Left leg	Road	Awake	No				Non Venomous Snake Bite
1300	14	Chittagong	Dry	1100	2	Right Foot	Home	Awake	No	No	3	2	Non Venomous Snake Bite
0945	14	Chittagong	Dry	0815	1	Left leg	Near water	Awake			1		Non Venomous Snake Bite
2005	14	Chittagong	Dry	1400	6	Right Foot	Open ground	Awake	No	No			Non Venomous Snake Bite
2355	14	Chittagong	Dry	2200	2	Foot	Open ground	Awake	No		2	2	Non Venomous Snake Bite
2110	14	Chittagong	Dry	1800	27	Right Foot	Open ground	Awake	No		0		Krait Bite
1500	14	Rangamati	Rainy	1000	5	Right Forearm	Near water	Awake	No	No	2	6	Non Venomous Snake Bite
1300	14	Chittagong		1200	1		Home	Awake	No	No	2	1	Non Venomous Snake Bite
1300	14	Chittagong	Dry	1200	1	Left Forearm	Open ground						Non Venomous Snake Bite
2225	14	Chittagong	Dry	2145	0.5	Left foot	Road	Awake	No		2		Non Venomous Snake Bite
0240	14	Chittagong	Dry	2300	5	Left leg	Open ground	Awake	No	No	3	4	Venomous Snake Bite
0730	14	Chittagong	Dry	0200	5	Left finger	Open ground	Awake	No	No	3	2	Cobra Bite
2200	14	Chittagong	Dry	1900	3	Right Leg	Home	Awake	No				Non Venomous Snake Bite
1640	14	Chittagong	Dry	1400	2	Leg		Awake	No	No	4	2	Venomous Snake Bite
1100	14	Chittagong	Rainy	0800	3	Right finger	Home	Awake	No	No	1	3	Venomous Snake Bite
0330	14	Chittagong	Dry	2000	7.5	Right Leg	Home	Awake	No	No	3	2	Venomous Snake Bite
1730	14	Chittagong	Dry	1530	2	left Toes	Shrub	Awake			0		Non Venomous Snake Bite
1230	14	Chittagong	Rainy	0930	3	Left Hand	Home	Awake			2	3	Non Venomous Snake Bite
1600	14	Chittagong	Dry	1430	2	Left leg	Near water						Non Venomous Snake Bite
1500	14	Chittagong	Dry	1100	4	Right Foot	Near water	Awake	No	No	0		Venomous Snake Bite
2130	14	Chittagong	Rainy	1400	7	Right Foot	Road				3	7	Non Venomous Snake Bite
2100	14	Chittagong	Rainy	1900	2	Right Foot	Road	Awake			1	2	Venomous Snake Bite
1500	14	Chittagong	Rainy	1200	3	Foot	Near water	Awake			3	3	Non Venomous Snake Bite
2300	14	Chittagong	Rainy	2015	3	Right Foot	Open ground	Awake	No	No		0	Non Venomous Snake Bite
2100	14	Chittagong	Rainy	1900	2	Right Foot		Awake			1		Non Venomous Snake Bite
2200	14	Chittagong		1700	5	Right Foot							Non Venomous Snake Bite
1500	14	Chittagong	Dry	1330	2	Finger	Home	Awake	No	No	3	1	Venomous Snake Bite
1330	14	Chittagong	Dry	1000	3.5	Right hand	Shrub	Awake	No		4		Non Venomous Snake Bite
0800	14	Noakhali	Dry	0630	2	Left leg	Open ground	Awake	No	No	2	1	Venomous Snake Bite
0100	14	Chittagong	Rainy	2300	2	Left foot	Road	Awake	No	No	3	2	Non Venomous Snake Bite
0930	14	Chittagong	Rainy	2100	12	Left finger	Home	Awake	No	No	1	12	Non Venomous Snake Bite
1030	14	Chittagong	Dry	0800	1	Right finger	Home	Awake			2		Venomous Snake Bite
1900	14	Feni	Rainy	1220	7	Right Leg	Near water	Awake	No	No	2	7	Venomous Snake Bite
1600	14	Chittagong	Rainy	1400	2	Hand	Open ground	Awake	No	No	3	2	Venomous Snake Bite
2230	14	Comilla	Rainy	1300	9	Hand	Forest	Awake			2		Venomous Snake Bite
	14	Chittagong				Right Foot	Home						Non Venomous Snake Bite
0840	14	Chittagong		0600	2	Right hand	Home	Asleep					Non Venomous Snake Bite
1515	14	Chittagong	Dry	0400	11	Toes	Home	Awake					Venomous Snake Bite
1700	14	Chittagong	Dry	1400	3								Non Venomous Snake Bite
1500	14	Chittagong	Rainy	1300	2	Hand	Home	Awake	No	No	3		Non Venomous Snake Bite
1400	14	Chittagong	Dry	1200	22	Left Arm							Venomous Snake Bite
2100	14	Chittagong	Dry	1900	2	Right foot	Open ground	Awake			1	2	Non Venomous Snake Bite
1515	14	Chittagong	Dry	1000	5	Right hand	Forest	Awake	No	No	1		Non Venomous Snake Bite
2200	14	Chittagong	Dry	2000	2	Left foot	Home						Non Venomous Snake Bite
1230	14	Chittagong	Dry	1000	2.5	Right foot	Home	Awake			0		Non Venomous Snake Bite
1400	14	Chittagong	Dry	1200	2	Right finger	Near water	Awake			3	2	Venomous Snake Bite
0530	14	Chittagong	Dry	0300	2.5								Non Venomous Snake Bite
0900	14	Chittagong	Dry	0500	4	Left Finger	Open ground	Awake	No	No	4	4	Venomous Snake Bite
1600	14	Chittagong	Dry	1230	4	Right hand	Open ground	Awake	No	No	2	4	Venomous Snake Bite
1630	14	Chittagong	Dry	1100	5	Left foot		Awake			1		Non Venomous Snake Bite
1900	14	Chittagong	Rainy	1300	6	Left Finger							Venomous Snake Bite
	14	Chittagong											Venomous Snake Bite
0240	14	Chittagong	Dry	1900	7	Hand	Home	Awake					Venomous Snake Bite
0630	14	Chittagong	Rainy	0300	3.5	Right finger	Home	Asleep	No	No	1	3	Venomous Snake Bite
0600	14	Chittagong	Rainy	0100	5	Left foot							Non Venomous Snake Bite
1245	14	Chittagong	Dry	0900	4	Left Hand		Asleep	No	No	2	3	Non Venomous Snake Bite
0345	14	Chittagong		2300	5	Right foot	Open ground	Awake	No	No	3	4	Non Venomous Snake Bite
0830	14	Chittagong	Dry			Right foot	Home						Venomous Snake Bite
2230	14	Chittagong	Rainy	1830	4	Foot					2	4	Venomous Snake Bite
0600	14	Chittagong	Rainy	0300	3		Home	Asleep	No	No	2	3	Venomous Snake Bite
0930	14	Chittagong	Dry	0730	2	Left leg	Home	Awake	No	No	1	2	Non Venomous Snake Bite
2200	14	Chittagong	Rainy	2000	2	left Toes	Open ground	Awake	No	No	1	2	Non Venomous Snake Bite
1220	14	Chittagong	Dry	1120	1	Left foot	Home	Awake	No	No	3	1	Non Venomous Snake Bite
0145	14	Chittagong	Dry	1000	15	Left foot	Home	Awake	No		3	3	Venomous Snake Bite
1300	14	Chittagong	Rainy	0900	4	Right finger	Home	Awake	No	No	3	3	Non Venomous Snake Bite
0315	14	Chittagong	Dry	2330	4	Right toes	Open ground	Awake	No	No	2	4	Venomous Snake Bite
0230	14	Chittagong	Dry	2130	5	Leg	Open ground	Awake	No	No	2	5	Non Venomous Snake Bite
2140	14	Chittagong	Dry	1900	3	Right finger	Near water	Awake	No	No	1	3	Non Venomous Snake Bite
	14	Chittagong	Dry	1200		Right hand							Non Venomous Snake Bite
2230	14	Mymensingh	Dry	1830	4	Left leg	Open ground	Awake	No	No	1		Non Venomous Snake Bite
1300	14	Chittagong	Rainy	0900	4	left Toes	Open ground	Awake	No		3	4	Non Venomous Snake Bite
2215	14	Chittagong	Dry	1800	4	Right foot	Road	Awake	No	No	0		Venomous Snake Bite
2200	14	Chittagong	Dry	1500	5	left Foot	Open ground	Awake	No	No	0		Non Venomous Snake Bite
1200	14	Feni	Dry	1000	2	Leg	Road	Awake	No	Yes			Non Venomous Snake Bite
0900	14	Patuakhali	Dry	1100	2								Non Venomous Snake Bite
2045	14	Chittagong		1900	2	left Foot							Non Venomous Snake Bite
1315	14	Chittagong	Dry	0900	4	Left Forearm	Near water	Awake	No	No	3	4	Venomous Snake Bite
0930	14	Feni	Dry	2330	10	Right foot	Open ground			Yes			Non Venomous Snake Bite
0030	14	Chittagong		2100	3.5	Foot	Home				1	0.5	Non Venomous Snake Bite
0930	14	Chittagong	Dry	0730	2	Foot	Open ground	Awake	No	No	3	2	Venomous Snake Bite
0545	14	Chittagong	Dry	0300	3	Right toes	Home	Asleep			0		Non Venomous Snake Bite
0850	14	Chittagong	Dry	0530	3	Left Hand	Home						Non Venomous Snake Bite
0600	14	Chittagong		0600		left Foot		Asleep		No			Non Venomous Snake Bite
0300	14	Chittagong		0300		Right hand				No			Non Venomous Snake Bite
0105	14	Chittagong		0105		Right Thigh			No				Non Venomous Snake Bite
0100	14	Feni		1730	8	left Toes	Open ground	Awake	No	No	2	8	Venomous Snake Bite
0245	14	Chittagong	Dry	0700	21	Left Foot	Home	Awake					Non Venomous Snake Bite
1500	14	Chittagong	Dry	1130	4	Right foot	Open ground						Non Venomous Snake Bite
0030	14	Chittagong		1600	8.5	Right toes		Awake			3	4	Non Venomous Snake Bite
1700	14	Chittagong	Dry	1400	3	Left Foot	Near water	Awake	No	No	1		Venomous Snake Bite
1200	14	Feni	Rainy	0430	8.5	Foot	Open ground	Awake	No	No	3		Non Venomous Snake Bite
2000	14	Chittagong	Dry	1900	1	Left Hand		Awake	No	No	1	1	Non Venomous Snake Bite
0700	14	Rangamati	Dry	0300	4	Left Foot		Awake	No	No	3		Non Venomous Snake Bite
0630	14	Chittagong	Dry	0900	27	Foot	Near water	Awake	No	No	1	24	Venomous Snake Bite
1300	14	Chittagong	Dry	1200	1	Left leg	Near water	Awake	No	No			Non Venomous Snake Bite
2350	14	Chittagong		1000	12	Hand	Home	Awake	No	No	2		Venomous Snake Bite
2305	14	Chittagong	Dry	1000	1	Fore Arm	Home	Awake	No	No	3	1	Non Venomous Snake Bite
1307	14	Chittagong		1200	1	Foot		Awake					Venomous Snake Bite
1500	14	Feni	Dry	1000	5		Open ground	Awake					Non Venomous Snake Bite
2340	14	Chittagong		2300	1	Foot		Awake	No	No	2		Venomous Snake Bite
1400	14	Khagrachari		1700	7	Thigh	Home						Venomous Snake Bite
2359	14	Chittagong	Dry	2330	0.5	Leg		Awake					Non Venomous Snake Bite
2300	14	Bhola	Dry			Left foot	Shrub	Awake	No				Non Venomous Snake Bite
1100	14	Chittagong	Dry	1000	1	Left leg		Awake	No	Yes	3		Venomous Snake Bite
0320	14	Chittagong	Dry					Asleep	No	No			Venomous Snake Bite
0330	14	Chittagong	Dry	0200	1.5	Left foot							Non Venomous Snake Bite
2130	14	Bandarbans	Dry	2030	1	Right Foot		Awake	No	No	2	1	Non Venomous Snake Bite
1200	14	Chittagong		2300	1	Thigh	Open ground						Non Venomous Snake Bite
1700	14	Chittagong	Dry	1600	1	Left Hand		Awake	No				Non Venomous Snake Bite
2355	14	Chittagong	Dry	1300	11	Left foot	Shrub		No				Venomous Snake Bite
2100	14	Chittagong		1800	3	Fore Arm	Near water	Awake	No	No	2		Venomous Snake Bite
1700	14	Chittagong	Rainy	1500	2	Foot	Home	Awake	No	No	1		Non Venomous Snake Bite
1900	14	Chittagong	Rainy	1030	8	Leg	Near water				2	5	Venomous Snake Bite
	14	Chittagong	Rainy	1300		Right hand	Home	Awake	No	No	1		Venomous Snake Bite
2130	14	Chittagong	Rainy	1930	2	Left foot	Near water	Awake	No	No	3	2	Non Venomous Snake Bite
1215	14	Chittagong		0830	4	Right finger	Home	Awake			2	4.5	Non Venomous Snake Bite
1140	14	Chittagong		0900									Non Venomous Snake Bite
1000	14	Chittagong											Non Venomous Snake Bite
2045	14	Chittagong		1730	3	Left Leg	Road		No		3	2	Venomous Snake Bite
2330	14	Chittagong		2000	3	Left Leg	Near water	Awake			1		Non Venomous Snake Bite
2200	14	Chittagong	Dry	1830	3	Right finger	Near water	Awake	No	Yes	1		Non Venomous Snake Bite
2145	14	Chittagong	Dry	1800	4	Left foot	Home						Venomous Snake Bite
1800	14	Chittagong		1500									Venomous Snake Bite
0010	14	Chittagong	Dry	2300	1	Right finger	Home				1	1	Non Venomous Snake Bite
1830	14	Chittagong		1600	2.5	Toes	Home	Awake		No	2	2.5	Venomous Snake Bite
1610	14	Chittagong	Dry	1000	7	Foot	Forest		No		2		Non Venomous Snake Bite
0330	14	Chittagong	Dry	1900	8	Right Leg	Road	Awake	No	No	1		Venomous Snake Bite
0900	14	Chittagong		0700	2	Left hand	Near water				3	2	Non Venomous Snake Bite
2330	14	Chittagong		2100	3	Left leg							Non Venomous Snake Bite
	14	Chittagong	Dry	0300		Leg	Near water						Non Venomous Snake Bite
0030	14	Chittagong											Non Venomous Snake Bite
2155	14	Chittagong	Dry	1800	4	Leg	Home	Awake	No	No			Non Venomous Snake Bite
	14	Chittagong	Dry					Awake	No	No			Non Venomous Snake Bite
1700	14	Chittagong	Dry	1000	7	Leg	Home	Awake	No	No			Venomous Snake Bite
2100	14	Chittagong	Dry	2100	1	Leg	Open ground	Awake		No			Non Venomous Snake Bite
2210	14	Rangamati	Dry	1700	5	Right Arm							Non Venomous Snake Bite
0100	14	Bandarbans	Dry										Non Venomous Snake Bite
0215	14	Chittagong		0015	2	Leg	Home	Awake	No	No			Non Venomous Snake Bite
1100	14	Chittagong	Dry	0930	2	Right hand	Home	Awake	No	No	4	2	Venomous Snake Bite
1300	14	Chittagong	Dry	1200	1	Left foot	Home	Awake			2	1	Non Venomous Snake Bite
1100	14	Chittagong		0830	2.5	Left Finger	Home	Awake	No	No	2		Non Venomous Snake Bite
0820	14	Chittagong	Dry	0710	1	Right foot	Open ground	Awake	No	No	3		Non Venomous Snake Bite
2330	14	Chittagong	Dry	0830	3	Left Finger	Home	Awake	No	No	4	3	Venomous Snake Bite
0400	14	Feni											Non Venomous Snake Bite
1800	14	Bhola	Rainy	1200	6	Left foot	Open ground	Awake	No	No	1	6	Venomous Snake Bite
0000	14	Chittagong	Rainy	1800	6	Foot	Home	Awake	No	No	1	3	Venomous Snake Bite
1900	14	Chittagong		1300	6	Finger	Home	Awake	No		3	5	Non Venomous Snake Bite
1100	14	Chittagong	Dry	0800	3	Right finger		Awake	No	No			Green Pit Viper Bite
2000	14	Chittagong											Non Venomous Snake Bite
2100	14	Chittagong	Dry	1600	5	Right Leg	Near water		No				Non Venomous Snake Bite
1200	14	Chittagong			168	Hand	Near water	Awake	yes	No	2	24	Sea Snake Bite
0200	14	Chittagong	Rainy			Left foot		Awake	No	No			Venomous Snake Bite
2345	14	Chittagong	Dry	2100	3	Right toes	Forest	Awake	No		3	1	Venomous Snake Bite
0430	14	Chittagong	Dry	0000	4.5	left hand	Home	Awake	No				Non Venomous Snake Bite
0830	14	Chittagong		2225	10	Right foot	Home	Awake			3		Venomous Snake Bite
1000	14	Chittagong	Dry	0400	6	left Toes	Road	Awake			2	5	Non Venomous Snake Bite
0030	14	Chittagong	Rainy	0030	0	Foot	Open ground	Awake			1		Non Venomous Snake Bite
2300	14	Chittagong	Rainy	2230	0.5								Non Venomous Snake Bite
0500	14	Chittagong	Dry	2100	8	Hand	Home	Asleep	No	No	2	8	Non Venomous Snake Bite
0130	14	Chittagong	Dry	2300	2	Left hand	Home	Awake	No	No	0		Venomous Snake Bite
2200	14	Chittagong	Dry	1800	6	Finger		Awake	No	No	4	4	Venomous Snake Bite
1315	14	Chittagong		0130		Fore Arm							Non Venomous Snake Bite
1700	14	Chittagong		1400	3	Arm	Open ground	Awake					Non Venomous Snake Bite
0215	14	Chittagong	Rainy	2300	3	Head and Neck	Home						Venomous Snake Bite
2120	14	Chittagong		1920	2	Right Leg	Road	Awake	No	No	2	1.5	Non Venomous Snake Bite
1730	14	Chittagong		1330	4	Hand	Open ground	Awake	No	No	2	3	Non Venomous Snake Bite
0700	14	Chittagong	Rainy	0100	6	Left Hand	Home	Awake	No	No	3	6	Non Venomous Snake Bite
0900	14	Chittagong	Dry	0600	3	left Foot	Near water	Awake	No	No	3		Non Venomous Snake Bite
	14	Chittagong	Dry			Right foot	Home	Awake	No	No	2		Non Venomous Snake Bite
	14	Chittagong	Dry	1830		Right foot		Awake	No	No	3		Non Venomous Snake Bite
1100	14	Chittagong	Rainy	0900	2	Hand	Open ground	Awake	No	No			Non Venomous Snake Bite
0415	14	Chittagong	Rainy	0130	3	Right toes	Home	Asleep	No	No	3	3	Venomous Snake Bite
0130	14	Chittagong	Dry	1930	6	Right Leg							Non Venomous Snake Bite
1030	14	Chittagong	Dry	0430	6	Foot	Near water	Awake	No	No	1	3	Venomous Snake Bite
1300	14	Chittagong	Dry	0900	4	Right hand	Shrub	Awake	No		1	2	Non Venomous Snake Bite
	14	Chittagong		0615									Non Venomous Snake Bite
1845	14	Chittagong	Dry	1700	1.5	Right Thigh	Home	Awake	No	No	2	0.5	Non Venomous Snake Bite
0935	14	Chittagong	Dry	0715	2	Right Leg							Non Venomous Snake Bite
0910	14	Chittagong	Dry	0630	3	left Foot							Non Venomous Snake Bite
2145	14	Chittagong	Dry	1800	4	Left leg		Awake	No	No			Non Venomous Snake Bite
1750	14	Chittagong	Dry	1400	4	left Foot	Open ground	Awake	No	No	1	4	Non Venomous Snake Bite
2115	14	Chittagong	Dry	1900	2	Buttock	Home						Non Venomous Snake Bite
	14	Chittagong				left Foot	Home						Non Venomous Snake Bite
1645	14	Chittagong		2000	21	Right foot	Road						Non Venomous Snake Bite
2120	14	Chittagong	Dry	2020	1	Left Foot	Home	Awake	No	No	2	1	Non Venomous Snake Bite
0115	14	Chittagong		1700	8	Left leg							Non Venomous Snake Bite
1130	14	Chittagong	Dry	0600	5.5	Left Hand		Awake	No	No			Non Venomous Snake Bite
2000	14	Chittagong		1900	1	Left Foot					2	1	Non Venomous Snake Bite
1130	14	Chittagong	Dry	1400	22	Right Leg	Road	Awake			1	16	Non Venomous Snake Bite
0700	14	Chittagong	Dry	0200	5	Foot	Home	Asleep	No	No	1	5	Non Venomous Snake Bite
2130	14	Chittagong	Rainy	1806	3.5	left Toes	Near water				1	3	Non Venomous Snake Bite
1345	14	Chittagong		1000	4	Left leg	Open ground	Awake	No	No	1		Non Venomous Snake Bite
2325	14	Chittagong	Dry	1500	8	Left Foot	Near water	Awake	No	No	1		Non Venomous Snake Bite
1030	14	Chittagong	Dry										Non Venomous Snake Bite
2050	14	Chittagong	Dry	1800	3								Non Venomous Snake Bite
0130	14	Chittagong	Rainy	2300	2.5	left Toes	Home	Awake	No	No	3	2.5	Venomous Snake Bite
1815	14	Chittagong	Rainy	1400	4	Fore Arm	Home	Awake	No	Yes	0		Cobra Bite
2030	14	Chittagong	Dry	1930	1	left Toes	Near water	Awake	yes	Yes			Non Venomous Snake Bite
1100	14	Chittagong		0700	4	Right hand		Awake					Krait Bite
0705	14	Rangamati	Dry	0200	5	Leg	Open ground	Awake	No	Yes	0		Krait Bite
1000	14	Chittagong		2200	12	Right Foot	Open ground	Asleep	No	No	1		Non Venomous Snake Bite
1100	14	Chittagong		0700	4	Right Leg	Shrub	Awake	No	No			Venomous Snake Bite
2330	14	Chittagong	Rainy	1930	4	Finger	Road	Awake	No	No	10	5	Venomous Snake Bite
0415	14	Cox's Bazar	Rainy	1900	9	Right Foot	Shrub	Awake	No	No	1	9	Venomous Snake Bite
0715	14	Chittagong	Dry	0400	4	Left leg							Non Venomous Snake Bite
2100	14	Chittagong	Rainy	1400	7	Right toes	Home	Awake	No	No	1	7	Venomous Snake Bite
1800	14	Chittagong				Left foot							Venomous Snake Bite
2000	14	Rangamati		0100	7	Left Forearm		Asleep	No				Non Venomous Snake Bite
1200	14	Chittagong		2300	13	Right hand	Home	Asleep	No	No	4		Krait Bite
1130	14	Noakhali	Dry	1000	25	Right foot	Forest	Awake	No	No	2	2	Venomous Snake Bite
	14	Chittagong	Rainy			Left Finger	Home	Awake	No	No	0		Non Venomous Snake Bite
2045	14	Chittagong	Dry	1900		Right foot		Awake	No	No	4	3	Green Pit Viper Bite
0130	14	Chittagong		1130	2	Left foot	Open ground	Awake	No	No	2	3	Non Venomous Snake Bite
1700	14	Noakhali		1208	5								Non Venomous Snake Bite
0910	14	Chittagong	Dry	0000	9	Right foot	Open ground	Awake	No	No	3		Non Venomous Snake Bite
2355	14	Chittagong	Dry	1700	7	Left Hand	Home						Non Venomous Snake Bite
2200	14	Chittagong	Dry	2100	1	Left Leg	Home	Awake	No	No	3	1	Cobra Bite
0645	14	Chittagong	Dry	0200	5	Fore Arm	Home	Asleep	No	No	1	5	Non Venomous Snake Bite
1400	14	Chittagong	Dry	1230	1.5	left Toes	Open ground				0		Green Pit Viper Bite
2350	14	Chittagong	Rainy	2200	2	Left foot	Road				3	2	Green Pit Viper Bite
0400	14	Chittagong	Dry	2000	8	Right foot	Open ground	Awake		No			Non Venomous Snake Bite
1645	14	Chittagong	Rainy	1300	4	Left Hand	Shrub	Awake	No	No	2	3	Non Venomous Snake Bite
2100	14	Chittagong	Dry	1830	3.5	Left foot	Open ground				2	3	Non Venomous Snake Bite
1400	14	Chittagong		1300	1	Left foot		Awake	No	No			Non Venomous Snake Bite
2100	14	Chittagong		2000	1	Right foot					4		Non Venomous Snake Bite
2020	14	Chittagong	Dry	1600	4	Finger	Open ground	Awake	No	No	2	4	Green Pit Viper Bite
0400	14	Cox's Bazar	Rainy	1500	13	Right Leg		Awake	No	No	0		Non Venomous Snake Bite
0350	14	Chittagong	Rainy	0030	3	Left foot	Road	Awake	No	No	3	3	Green Pit Viper Bite
1000	14	Chittagong		0830	2.5	Left Finger	Open ground	Awake	No	No	3		Green Pit Viper Bite
2230	14	Chittagong	Dry	1900	3.5	Right Thigh	Road	Awake		No			Non Venomous Snake Bite
1020	14	Chittagong	Rainy	0700	3	Left foot					1	3	Non Venomous Snake Bite
1600	14	Chittagong	Dry	2300	17	Left leg	Shrub	Awake					Non Venomous Snake Bite
1730	14	Chittagong	Dry	0830	9	Left foot	Forest	Awake					Non Venomous Snake Bite
2300	14	Chittagong	Dry	2100		Left foot	Road	Awake	No	No			Non Venomous Snake Bite
1730	14	Chittagong		1200	5.3	Right hand	Shrub	Awake	No	Yes	0		Green Pit Viper Bite
0300	14	Feni	Dry	0000	15	Right foot	Open ground	Awake	No	No	3		Venomous Snake Bite
2230	14	Chittagong	Dry	2030	2	Left foot	Home						Non Venomous Snake Bite
0530	14	Chittagong	Dry	1200	5.5	Left foot	Forest						Non Venomous Snake Bite
0730	14	Chittagong	Dry			Left leg	Near water	Awake	No	No	1		Non Venomous Snake Bite
1100	14	Chittagong	Rainy	1100		Left Hand			No	No			Non Venomous Snake Bite
1200	14	Chittagong		0200		Left foot							Non Venomous Snake Bite
0330	14	Feni	Dry	2200	5.5	Right foot	Open ground	Awake	No	No			Non Venomous Snake Bite
0930	14	Feni	Dry	1900	14.5	Left foot	Road	Awake	No	No	3		Non Venomous Snake Bite
1130	14	Chittagong	Dry			Right foot	Forest						Non Venomous Snake Bite
0420	14	Chittagong	Dry	2230	6	Left foot	Near water	Awake	No	No	2	6	Non Venomous Snake Bite
0630	14	Chittagong	Dry	0600	1	Right foot	Shrub						Non Venomous Snake Bite
0400	14	Chittagong		1600		Right hand					2	12	Non Venomous Snake Bite
	14	Cox's Bazar	Rainy										Non Venomous Snake Bite
1230	14	Chittagong	Dry	1000	2.5	Right finger	Shrub	Awake	No	No	3		Venomous Snake Bite
	14	Chittagong	Dry		3	Hand		Awake		No	1	2	Green Pit Viper Bite
0930	14	Chittagong	Dry	0800	1.5	Left foot	Home	Awake	No	No	3	1	Green Pit Viper Bite
1400	14	Chittagong	Dry	1300	1	Fore Arm		Awake	No	No	3	1	Non Venomous Snake Bite
1200	14	Chittagong	Dry	0930	3.5	Left Finger	Home	Awake	No	No	3	2.5	Venomous Snake Bite
2140	14	Bandarbans		0900	13	Right foot	Forest			No			Non Venomous Snake Bite
1855	14	Chittagong	Rainy	1300	7	left hand		Awake	No	No	1	7	Venomous Snake Bite
1525	14	Chittagong	Rainy			Finger		Awake	No	No	2		Green Pit Viper Bite
0350	14	Chittagong	Rainy			Left leg	Open ground	Awake			3		Krait Bite
1630	14	Chittagong	Rainy	0400	12.5	Right toes	Open ground	Awake	No	No	2	10	Non Venomous Snake Bite
0800	14	Chittagong	Rainy	0600	2	left Foot	Open ground	Awake	No	No	2		Sea Snake Bite
0200	14	Chittagong	Dry	0500	45	Left leg	Near water	Awake	No	No			Non Venomous Snake Bite
0215	14	Chittagong	Rainy			Leg	Open ground	Awake	No	No			Venomous Snake Bite
1000	14	Chittagong	Dry										Non Venomous Snake Bite
1030	14	Chittagong	Rainy	0530	5	Right hand	Open ground						Non Venomous Snake Bite
1700	14	Rangamati	Rainy	1230	4.5	Right foot	Home	Awake	No	No	1		Non Venomous Snake Bite
1930	14	Chittagong	Dry	1430	5	Lower Back	Road	Awake	No	No	1	3	Green Pit Viper Bite
1900	14	Chittagong	Rainy	1400	5	Left Forearm							Green Pit Viper Bite
1000	14	Chittagong	Rainy	0800	2	Left Hand	Near water	Awake	No				Non Venomous Snake Bite
1030	14	Chittagong		0900	1.5	left Toes	Forest	Awake			3	1.5	Non Venomous Snake Bite
1340	14	Chittagong	Dry	0900	4.5	Right Leg		Asleep		No	2		Cobra Bite
1900	14	Chittagong	Dry	0700	36	left Foot	Open ground	Awake	No	No	1	24	Non Venomous Snake Bite
1200	14	Chittagong	Dry	1000	2	left Foot	Forest	Awake	No	No	1		Non Venomous Snake Bite
0030	14	Noakhali	Dry	1900	5.5	Right Leg	Road		No		1		Venomous Snake Bite
2130	14	Chittagong	Dry	2000	1.5	left Foot		Awake	No	No			Non Venomous Snake Bite
0000	14	Chittagong	Rainy	0600	18	left Foot		Awake	No				Non Venomous Snake Bite
0030	14	Chittagong	Dry	2330	1	Right Leg	Open ground						Venomous Snake Bite
2100	14	Chittagong	Dry	2000	1	Right foot		Awake	No				Green Pit Viper Bite
2100	14	Chittagong	Dry	1900	2	Finger	Open ground	Awake	No		3		Non Venomous Snake Bite
2050	14	Chittagong	Dry	1830	2	Toes	Road	Awake	No	No	0		Krait Bite
1030	14	Chittagong	Dry	0700	3.5	Left Hand		Awake			4	3.5	Non Venomous Snake Bite
2100	14	Chittagong	Dry	1800	3	left Foot	Open ground	Awake			6	3	Non Venomous Snake Bite
2100	14	Chittagong	Rainy	2000	1	Toes	Open ground	Awake	No		2		Non Venomous Snake Bite
1330	14	Feni		0500	8.5	left Foot	Home	Awake	No	No	3	8	Non Venomous Snake Bite
	14	Chittagong	Rainy			Foot	Home						Non Venomous Snake Bite
1030	14	Chittagong		0830	2	Hand	Open ground	Awake	No	No	3		Krait Bite
1915	14	Feni	Dry	1115	8	left Toes	Home	Awake	No	No			Venomous Snake Bite
1435	14	Chittagong	Rainy	1330	1			Awake	No	No	2	1	Venomous Snake Bite
0525	14	Chittagong	Dry	1000	7.5	left Toes	Home	Awake	No	No	2	7	Venomous Snake Bite
2120	14	Chittagong	Dry	1730	4	Right hand	Home	Awake	No	No	2	4	Venomous Snake Bite
1330	14	Chittagong	Dry	0400	9	Left Hand		Awake	No				Green Pit Viper Bite
0700	14	Feni	Dry	2000		Right Leg	Home	Awake	No	No	2	1	Venomous Snake Bite
1545	14	Chittagong	Dry	1100	5	Right toes	Open ground	Awake	No	No	3	4	Venomous Snake Bite
0945	14	Chittagong	Dry	0700	3	Right hand	Forest	Awake	No	No	3	2	Green Pit Viper Bite
1300	14	Chittagong	Dry	0830	4.5	Hand	Open ground	Awake	No	No	2	4	Venomous Snake Bite
2030	14	Chittagong											Non Venomous Snake Bite
1500	14	Chittagong	Dry	1400	1	Right Foot	Near water						Non Venomous Snake Bite
0330	14	Noakhali	Dry	0230	1	Left leg	Home	Asleep					Non Venomous Snake Bite
0430	14	Chittagong	Rainy	1830	10	Left Finger	Near water	Awake	No	No	3	10	Venomous Snake Bite
0900	14	Chittagong		1900	206	Right Leg	Open ground	Awake	No	No	3		Venomous Snake Bite
2310	14	Chittagong	Dry	0300	20	Left foot	Home	Asleep					Non Venomous Snake Bite
1320	14	Chittagong		1900	18	Left foot	Shrub	Awake	No				Non Venomous Snake Bite
0400	14	Chittagong		0330	0.5	Right Arm	Home	Asleep					Non Venomous Snake Bite
1930	14	Chittagong	Dry	1730	2	Left leg		Awake	No				Non Venomous Snake Bite
1800	14	Chittagong		1800	12	Hand	Open ground						Non Venomous Snake Bite
2130	14	Chittagong	Dry	1815	3	Foot	Open ground	Awake	No	No			Venomous Snake Bite
	14	Chittagong		0200		Foot		Awake	No	No	0		Non Venomous Snake Bite
0410	14	Chittagong	Dry	0030	4	Left Finger	Open ground	Awake	No	No	2		Non Venomous Snake Bite
0200	14	Chittagong	Rainy	0800	6	Right hand		Awake			2		Non Venomous Snake Bite
2355	14	Chittagong	Dry	1100	12	Left foot	Forest	Awake	No	No	1	12	Non Venomous Snake Bite
0010	14	Chittagong	Rainy	1830	6	Right foot	Near water	Awake	No	No	1	7	Venomous Snake Bite
2000	14	Chittagong	Dry	1300	7	Finger	Open ground	Awake	No	No	3		Green Pit Viper Bite
0610	14	Chittagong		0100	6	Left Finger	Open ground	Awake	No	No	2		Krait Bite
1230	14	Chittagong	Rainy	1030	2	Right finger		Awake	No	No	4		Krait Bite
0140	14	Chittagong		2230	3	Right foot	Road	Awake	No	No	2	3	Non Venomous Snake Bite
1800	14	Chittagong		0900	9	Right hand		Awake	No	No	1	8	Non Venomous Snake Bite
2315	14	Chittagong	Rainy	1730	6	Right hand	Shrub	Awake					Non Venomous Snake Bite
1500	14	Chittagong	Dry	1300	2	Right foot	Home	Awake	No	No	3	2	Venomous Snake Bite
1600	14	Chittagong	Rainy	2300	185	Left foot	Road						Non Venomous Snake Bite
2010	14	Chittagong	Dry	1910	1	Hand	Home	Awake	No		2	1	Non Venomous Snake Bite
0245	14	Chittagong	Dry	0130	1	Right foot	Home	Asleep					Non Venomous Snake Bite
1430	14	Chittagong	Dry	0900	5	Right Forearm	Home	Awake	No	No	1		Krait Bite
	14	Chittagong	Rainy	1130		Foot	Near water	Awake	No	No	3		Non Venomous Snake Bite
1445	14	Chittagong	Dry	1300	2	Foot					3	2	Non Venomous Snake Bite
0300	14	Chittagong	Rainy	2200	5	Right foot	Home	Awake	No		3	5	Venomous Snake Bite
1930	14	Chittagong		1730	2	Right foot					2	2	Non Venomous Snake Bite
1130	14	Feni		0500	6.5	Left foot		Awake			4		Non Venomous Snake Bite
	14	Chittagong	Rainy										Non Venomous Snake Bite
	14	Chittagong	Rainy	2300	2	Right Leg	Open ground	Awake	No	No	3	2	Venomous Snake Bite
0500	14	Chittagong	Dry	0200	3	Left foot	Open ground	Awake	No	No	2		Non Venomous Snake Bite
0115	14	Chittagong	Rainy	1900	30	Left foot	Near water	Awake	No	No			Non Venomous Snake Bite
1630	14	Chittagong	Rainy	1200	4.5	Left Hand	Near water	Awake	No	No	1	4	Venomous Snake Bite
	14	Chittagong	Dry	0630		Right foot		Awake	No	No	2		Non Venomous Snake Bite
1300	14	Chittagong	Dry	1100	2	Left foot	Home	Awake	No	No	4	1	Non Venomous Snake Bite
1030	14	Chittagong	Dry	0830	2	Right finger	Home	Awake	No	No	3		Non Venomous Snake Bite
0100	14	Chittagong		1900	30	Left leg	Open ground	Awake	No	No	3	24	Venomous Snake Bite
0130	14	Feni	Rainy	1900	7	Right Leg	Near water	Awake	No	No	2	5	Non Venomous Snake Bite
0200	14	Chittagong	Rainy			Left foot		Awake	No				Non Venomous Snake Bite
0330	14	Chittagong	Rainy	0630	21	Leg	Open ground	Awake	No	No	3		Non Venomous Snake Bite
0100	14	Chittagong	Dry	0200	24	Right foot	Home	Awake	No	No	3	24	Venomous Snake Bite
0300	14	Chittagong	Rainy	2300	4	Right finger	Home	Awake	No	No	3		Venomous Snake Bite
1700	14	Chittagong	Rainy	1500	2	Right Leg	Forest						Non Venomous Snake Bite
1400	14	Chittagong	Rainy	0900	5		Home	Awake	No	No	3	5	Venomous Snake Bite
1000	14	Cox's Bazar		0200	8	Leg	Near water	Awake	No	No	3		Sea Snake Bite
1130	14	Chittagong	Dry	1030	1	Leg	Open ground	Awake	No	No	3		Non Venomous Snake Bite
0145	14	Chittagong		2000	6								Non Venomous Snake Bite
1300	14	Chittagong	Dry	1030	3	Left foot	Open ground						Non Venomous Snake Bite
0030	14	Chittagong	Dry	2130	3	Left foot	Open ground	Awake	No	No	1	3	Venomous Snake Bite
0320	14	Chittagong		1100	89	Right Leg							Non Venomous Snake Bite
2115	14	Chittagong		1800	3								Non Venomous Snake Bite
1130	14	Chittagong		1030	1	Left foot	Home						Non Venomous Snake Bite
1515	14	Chittagong		1400	1	Left leg	Open ground	Awake		No			Non Venomous Snake Bite
2130	14	Chittagong	Dry	1600	5	Left foot	Open ground	Awake	No	No	4	5	Venomous Snake Bite
0900	14	Chittagong	Dry	0800	1	Left foot	Near water	Awake	No	No	3	1	Venomous Snake Bite
1230	14	Chittagong	Dry	0800	4	Left leg	Shrub	Awake	No	No			Non Venomous Snake Bite
1400	14	Chittagong		1230	1.5	Right finger	Road						Non Venomous Snake Bite
0000	14	Cox's Bazar	Dry	1300	1	Right Toes	Open ground		No	No	2		Non Venomous Snake Bite
1900	14	Chittagong				Foot							Non Venomous Snake Bite
1830	14	Chittagong		1700	1.5	Right foot	Near water	Awake			2		Non Venomous Snake Bite
0400	14	Chittagong	Dry			Foot		Awake	No	No	5	2	Green Pit Viper Bite
2100	14	Chittagong	Dry	1800	3	left Foot		Awake	No	No			Non Venomous Snake Bite
1100	14	Chittagong				Left leg			No	No			Venomous Snake Bite
0200	14	Chittagong				Right finger							Non Venomous Snake Bite
1915	14	Chittagong	Dry	1700	2	left hand	Open ground				1		Venomous Snake Bite
2130	14	Chittagong	Rainy	0130	18	Right hand	Home	Asleep	No	No	0		Venomous Snake Bite
1406	14	Rangamati	Dry	0900	5	left Foot	Open ground	Awake	No	No	1	4	Venomous Snake Bite
1000	14	Chittagong	Rainy	0800	2	Left leg			No		2	2	Non Venomous Snake Bite
2300	14	Chittagong	Dry	2130	1.5	left Foot		Awake	No		4		Non Venomous Snake Bite
2130	14	Feni		1300	8.5	Left leg	Near water	Awake	No	No			Venomous Snake Bite
2300	14	Chittagong	Dry	2100	2	left Toes	Shrub	Awake	No	No	0		Venomous Snake Bite
0900	14	Chittagong		0900		Left Finger		Awake			2	2	Non Venomous Snake Bite
0930	14	Chittagong		0530	4	Right finger		Asleep	No				Non Venomous Snake Bite
2200	14	Chittagong				Foot	Home	Awake	No	No			Venomous Snake Bite
0300	14	Chittagong		0300		left Foot							Non Venomous Snake Bite
1615	14	Chittagong		0300		Right hand	Home						Non Venomous Snake Bite
1000	14	Chittagong	Dry	1200	2	Left hand	Home	Awake		No	2		Non Venomous Snake Bite
2230	14	Chittagong	Dry	2000	2.5	Thigh				No	1		Venomous Snake Bite
1330	14	Chittagong	Rainy	1130	2	Left Hand		Awake	No	No	1	2	Non Venomous Snake Bite
0745	14	Chittagong	Rainy	0545	2	Left Hand Finger	Open ground	Awake	No	No	3	2	Non Venomous Snake Bite
0000	14	Chittagong	Dry	2330	0.5	Left Finger	Home	Awake	No	No	2	0.5	Venomous Snake Bite
1100	14	Chittagong	Dry	0800	3	Right Foot			No	No	2	3	Krait Bite
1345	14	Cox's Bazar		1100	3	Head and Neck	Home	Asleep	No				Non Venomous Snake Bite
0330	14	Feni	Dry	2030	7	Buttock	Near water	Awake	No	No			Non Venomous Snake Bite
1730	14	Chittagong	Dry	0100	16.5	left Foot		Awake	No	No	1		Non Venomous Snake Bite
1110	14	Cox's Bazar	Dry	1730	18	Right Foot							Non Venomous Snake Bite
0445	14	Chittagong	Dry	1230	4	Right Foot	Open ground	Awake	No	No	1	4	Green Pit Viper Bite
1825	14	Chittagong	Dry	1630	2	Right Foot	Near water	Awake	No	No	2	2	Sea Snake Bite
1800	14	Chittagong				Right Leg		Awake	No	No			Non Venomous Snake Bite
2000	14	Chittagong	Dry	1800	2	Left foot	Open ground	Awake	No	No	1	2	Non Venomous Snake Bite
0225	14	Chittagong											Non Venomous Snake Bite
1230	14	Chittagong	Dry	0800	4.5	Left Finger	Shrub	Awake	No	No	3	4.5	Green Pit Viper Bite
1400	14	Chittagong	Dry	1130	2.5	Left leg	Open ground	Awake	No	No	4	4	Green Pit Viper Bite
2200	14	Chittagong	Dry	2130	0.5	Right hand	Near water	Awake	No	No	2	0.5	Non Venomous Snake Bite
0820	14	Chittagong		0600									Non Venomous Snake Bite
0815	14	Chittagong	Rainy			Right Leg							Non Venomous Snake Bite
0530	14	Chittagong	Rainy	0100	4.5	Hand	Open ground	Awake	No	No	2	4	Non Venomous Snake Bite
0930	14	Chittagong	Dry	0300		Right Leg	Home		No	No	1		Non Venomous Snake Bite
2130	14	Chittagong	Dry	1845	3	Left foot	Road				2		Non Venomous Snake Bite
1900	14	Rangamati		1500	4	Right hand		Awake			1	3	Non Venomous Snake Bite
2130	14	Chittagong	Dry	1900	2.5	Right Toes		Awake			4		Non Venomous Snake Bite
2000	14	Chittagong		1800	2	Left foot	Open ground						Non Venomous Snake Bite
1800	14	Chittagong	Rainy	0800	10	Left Hand	Near water	Awake	No	No	1	6	Non Venomous Snake Bite
2000	14	Chittagong		1700	3	left trunk		Awake	No				Non Venomous Snake Bite
0700	14	Chittagong	Dry	0430	2.5	Foot	Home	Awake	No	No	2		Non Venomous Snake Bite
1100	14	Chittagong	Dry	0900	2	Right foot	Home	Awake	No		2	2	Non Venomous Snake Bite
	14	Chittagong	Dry										Non Venomous Snake Bite
1300	14	Chittagong	Dry			Left hand		Awake			2		Non Venomous Snake Bite
1030	14	Chittagong		2000	14.5	Left foot	Open ground	Awake		Yes	2		Non Venomous Snake Bite
1830	14	Chittagong		1700		Right foot	Near water	Awake			1		Non Venomous Snake Bite
02145	14	Chittagong	Rainy	1700	5	Left leg	Open ground	Awake	No	No	3	0.5	Venomous Snake Bite
2210	14	Chittagong		0800	14	Foot		Awake					Venomous Snake Bite
0200	14	Chittagong	Dry	2030	5.5	Left leg		Awake	No	No	2		Non Venomous Snake Bite
1130	14	Chittagong	Rainy	0930	2	Finger					3	1.5	Non Venomous Snake Bite
1220	14	Chittagong		0900	3	Left leg		Awake		No			Venomous Snake Bite
0445	14	Chittagong		0230	2	left Toes		Awake	No	No	4	2	Non Venomous Snake Bite
0730	14	Chittagong		0300									Non Venomous Snake Bite
0900	14	Chittagong	Dry	0700	2	Right foot		Awake	No	No	4		Non Venomous Snake Bite
0515	14	Feni	Rainy										Non Venomous Snake Bite
1100	14	Chittagong	Rainy										Non Venomous Snake Bite
0600	14	Chittagong		0300	3	Right Toes		Awake	No	No	4		Non Venomous Snake Bite
0145	14	Chittagong		0800	6	Right foot		Awake	No	No	2	1	Non Venomous Snake Bite
0400	14	Chittagong	Dry	2300	5	Right foot	Home	Asleep	No	No			Non Venomous Snake Bite
2300	14	Chittagong	Dry	1900	4	Left foot	Road	Awake	No	No	3		Non Venomous Snake Bite
1330	14	Chittagong	Dry	1230	1	Right Thigh	Near water	Awake	No	No	2	1.5	Non Venomous Snake Bite
0700	14	Chittagong	Rainy	0330	4	Leg	Open ground	Awake	No	No	3		Non Venomous Snake Bite
1900	14	Chittagong		1100	8	Right Toes	Forest	Awake	No	No	3		Non Venomous Snake Bite
2100	14	Chittagong	Dry	1800	3	Right Leg	Home	Awake	No	No	3	3	Non Venomous Snake Bite
1745	14	Chittagong	Dry	1330	4	Right Forearm	Shrub	Awake	No	No	2	4	Venomous Snake Bite
0110	14	Chittagong	Dry	0900	4	Right foot	Near water	Awake	No	No	1	4	Non Venomous Snake Bite
2300	14	Chittagong		0900	14	Left foot			No	No	2		Non Venomous Snake Bite
0720	14	Chittagong	Dry	0600	1.5	Left foot	Open ground	Awake	No	No	3	1.5	Non Venomous Snake Bite
1200	14	Chittagong		0900	3	Right finger	Open ground	Awake	No	No	1	0.5	Non Venomous Snake Bite
2320	14	Chittagong	Dry	2100	2	Right foot							Non Venomous Snake Bite
1525	14	Chittagong	Rainy	0900	6	Right hand		Awake	No	No	1	6	Non Venomous Snake Bite
0100	14	Chittagong	Dry	1900	6								Non Venomous Snake Bite
2130	14	Chittagong											Non Venomous Snake Bite
1204	14	Chittagong	Dry		24	Right Foot							Non Venomous Snake Bite
1015	14	Chittagong	Dry	0500	5	Head and Neck	Home	Asleep			0		Non Venomous Snake Bite
1230	14	Chittagong		0700	5	Right Forearm					2		Non Venomous Snake Bite
0006	14	Chittagong	Dry	0600	6	Left leg	Open ground						Non Venomous Snake Bite
0000	14	Chittagong	Dry	0600	6	Left foot	Near water	Awake	No	No	1	2	Non Venomous Snake Bite
1230	14	Chittagong		1000	2.5	Right hand							Non Venomous Snake Bite
0730	14	Chittagong	Dry	0630	1	Left foot	Home	Asleep	No	No	2	1	Non Venomous Snake Bite
1200	14	Chittagong	Dry	1030	1.5	Left foot	Home	Awake	No	No	4	1.5	Venomous Snake Bite
1100	14	Bhola	Dry	0900	2	Right hand	Shrub	Awake	No	No	1	2.5	Venomous Snake Bite
1100	14	Chittagong	Dry	0915	2	Leg		Awake	No	No	2	2	Venomous Snake Bite
1400	14	Chittagong	Dry	1145	2	Left leg	Near water	Awake	No	No			Non Venomous Snake Bite
1430	14	Chittagong	Dry	1000	4	Right foot	Open ground	Awake	yes	No	3	4	Venomous Snake Bite
2213	14	Chittagong	Dry			Right Toes	Near water						Non Venomous Snake Bite
1345	14	Feni				Left foot							Non Venomous Snake Bite
1045	14	Chittagong	Dry	0200	8	Right foot	Open ground	Asleep					Non Venomous Snake Bite
1130	14	Chittagong	Dry	0930	2	Left foot	Open ground	Awake	No	No	1		Green Pit Viper Bite
0700	14	Chittagong		0700		Left foot			No	No			Non Venomous Snake Bite
1300	14	Chittagong	Rainy	1130	2	Foot	Open ground	Awake	No	No	3		Non Venomous Snake Bite
2000	14	Chittagong	Dry	1100	9	Right Toes					2	9	Non Venomous Snake Bite
1150	14	Chittagong	Dry	1030	1.5	left Foot	Home	Awake	No	No			Non Venomous Snake Bite
0900	14	Chittagong	Dry	0630	2.5	left Foot	Open ground	Awake	No	No	2		Venomous Snake Bite
0940	14	Chittagong	Rainy	0830	1	left Foot	Open ground	Awake	No	No	4		Non Venomous Snake Bite
0600	14	Chittagong		0600	24	left Foot			No				Non Venomous Snake Bite
1845	14	Chittagong	Dry	1700	2	Right foot	Shrub	Awake	No	No	1	2	Non Venomous Snake Bite
0200	14	Chittagong		2300	3	Left leg	Home	Asleep	No	No	2	3	Non Venomous Snake Bite
2330	14	Chittagong		2000	3	Right Foot	Near water	Asleep	No		1		Non Venomous Snake Bite
0900	14	Chittagong	Dry	0800	1	Finger	Open ground	Awake	No	No	3	1	Non Venomous Snake Bite
0005	14	Chittagong		0005									Non Venomous Snake Bite
1930	14	Chittagong	Dry	1900	0.5	Right Foot	Open ground	Awake					Non Venomous Snake Bite
1010	14	Chittagong	Rainy	1000		left Toes					1	2	Non Venomous Snake Bite
1100	14	Chittagong	Dry	0900	2	left Foot		Awake			4	3	Non Venomous Snake Bite
0910	14	Chittagong				Foot	Forest						Non Venomous Snake Bite
0900	14	Chittagong	Dry	0700	2	Left Hand	Home	Awake	No	No			Krait Bite
1130	14	Chittagong	Rainy	0900	2.5	Right Toes	Near water	Awake			0		Venomous Snake Bite
1200	14	Chittagong	Rainy	0730	4.5	Foot	Home	Awake			1		Non Venomous Snake Bite
1600	14	Chittagong		1400	2	Hand	Open ground						Non Venomous Snake Bite
2045	14	Chittagong		1845	2	Fore Arm	Open ground	Awake	No		1		Non Venomous Snake Bite
2210	14	Chittagong	Dry			left Foot		Awake	No				Venomous Snake Bite
1100	14	Chittagong	Dry	0800	3	Right Leg	Home		No	No	2	3	Non Venomous Snake Bite
2330	14	Chittagong	Rainy	1400	9.5	Foot	Shrub				3		Non Venomous Snake Bite
2245	14	Chittagong	Dry	1900	3.5	left Foot	Open ground	Awake	No	No	4	4	Venomous Snake Bite
0135	14	Chittagong		1900	5.5	left Foot	Open ground	Awake	No	No	2	2	Non Venomous Snake Bite
0005	14	Chittagong	Dry	2100	3	left Foot	Road	Awake					Non Venomous Snake Bite
1000	14	Chittagong	Dry	0700	3	Left Forearm	Open ground	Awake	No	No	4	3	Non Venomous Snake Bite
2100	14	Chittagong	Dry	2000	1	Left Finger	Near water	Awake	No	No	2	1	Non Venomous Snake Bite
0230	14	Chittagong	Dry	0730	7	Right finger					3	4	Non Venomous Snake Bite
1530	14	Noakhali	Dry	1400	1.5	Right hand	Shrub	Awake	No	No			Venomous Snake Bite
1720	14	Chittagong	Rainy	1000	7	left Toes	Near water	Awake					Non Venomous Snake Bite
1830	14	Chittagong	Rainy	1230	6	Right Leg	Near water						Non Venomous Snake Bite
0830	14	Chittagong	Dry	0600	2.5	Right finger		Awake					Non Venomous Snake Bite
0230	14	Chittagong	Dry	1900	7.5	Right Foot	Home	Awake	No				Non Venomous Snake Bite
2330	14	Chittagong						Awake	No	No	3		Non Venomous Snake Bite
1900	14	Chittagong	Dry	1400	5	Left hand	Home		No				Venomous Snake Bite
1900	14	Chittagong	Dry	1700	2	Left Forearm	Open ground	Asleep		No	3	2	Venomous Snake Bite
1545	14	Chittagong	Dry	1200	4	Left Hand	Open ground	Awake	No		2	4	Non Venomous Snake Bite
0015	14	Chittagong	Dry	2100	3	Arm	Home			No	3	3	Non Venomous Snake Bite
2000	14	Chittagong	Rainy	1800	6	Leg	Open ground	Awake	No	No			Non Venomous Snake Bite
2100	14	Chittagong	Dry	1810	3	Foot	Near water	Awake	No	No	3	3	Venomous Snake Bite
	14	Chittagong											Non Venomous Snake Bite
0400	14	Chittagong	Dry			Right finger	Home	Awake			3	3	Non Venomous Snake Bite
2325	14	Chittagong	Dry	2200	1.5	Right hand	Home	Awake	No	No	2	1.5	Venomous Snake Bite
2000	14	Chittagong	Dry	1600		Left Hand	Near water	Awake					Non Venomous Snake Bite
2100	14	Chittagong	Dry										Non Venomous Snake Bite
0000	14	Chittagong	Dry	2230	1.5	Right foot	Near water	Awake	No	No	3		Non Venomous Snake Bite
1200	14	Chittagong	Rainy	1000	2	Right Leg	Near water						Non Venomous Snake Bite
1000	14	Chittagong		1000	0	left Toes		Awake	No				Venomous Snake Bite
2320	14	Chittagong	Dry	2130	2	Right Toes	Road						Non Venomous Snake Bite
0900	14	Chittagong	Dry	0600	3	Left foot		Awake					Non Venomous Snake Bite
1410	14	Chittagong		1100	3	Right foot		Awake	No	No	1	2	Venomous Snake Bite
0955	14	Chittagong	Dry	0500	5	Right Leg	Open ground	Awake	No	No	2	4	Non Venomous Snake Bite
0430	14	Chittagong	Dry	0400	0.5	Right Forearm	Home	Asleep	No	No	0		Non Venomous Snake Bite
0715	14	Chittagong	Dry	0700	18	Left foot	Home	Awake	No	No	0		Non Venomous Snake Bite
2245	14	Chittagong		1000	36	Right hand	Near water	Awake	No	No	1	12	Non Venomous Snake Bite
	14	Chittagong	Dry										Non Venomous Snake Bite
1100	14	Chittagong											Non Venomous Snake Bite
	14	Chittagong		0800		Left Leg							Non Venomous Snake Bite
2245	14	Chittagong	Dry	2030	2	Right finger							Non Venomous Snake Bite
0400	14	Chittagong		1300	15						1		Non Venomous Snake Bite
0230	14	Chittagong		2130	5	Left foot							Non Venomous Snake Bite
1420	14	Chittagong											Non Venomous Snake Bite
2300	14	Chittagong	Dry	2100	2						1		Non Venomous Snake Bite
0830	14	Chittagong	Dry	1530	17	Right foot		Asleep	No				Non Venomous Snake Bite
2100	14	Chittagong	Dry	1800	3	Left leg	Open ground	Awake	No	No	3	3	Non Venomous Snake Bite
2000	14	Chittagong	Rainy	1700	3	left Toes	Road	Awake	No	No	3		Non Venomous Snake Bite
2045	14	Chittagong	Dry	1000	11	Leg	Home		No	No			Non Venomous Snake Bite
1130	14	Chittagong		0930	2	Left foot	Open ground				7		Non Venomous Snake Bite
1110	14	Chittagong		0900	2	Left foot	Home	Awake			3	3	Non Venomous Snake Bite
0545	14	Chittagong	Rainy	0330	2	Right Leg	Near water	Awake	No	No	2	2	Non Venomous Snake Bite
1600	14	Chittagong	Dry	1400	2	Left leg	Near water	Awake	No	No	1	1	Venomous Snake Bite
1615	14	Chittagong	Dry	1300	3	Thigh	Home	Awake	No	No	2	2	Venomous Snake Bite
1130	14	Chittagong	Dry	0900	2.5	Right foot	Near water						Non Venomous Snake Bite
0130	14	Chittagong	Dry	1900	6.5	Left Finger							Non Venomous Snake Bite
1400	14	Chittagong	Dry	1000	4	Left foot			No				Non Venomous Snake Bite
1515	14	Chittagong	Dry	0600	9	Right hand		Awake	No	No			Non Venomous Snake Bite
2350	14	Chittagong	Rainy	2130	2.5	Left foot	Open ground						Non Venomous Snake Bite
0405	14	Chittagong		0405		Leg							Venomous Snake Bite
1730	14	Chittagong		1430	3	Foot	Shrub	Awake	No	No	3	3	Non Venomous Snake Bite
1930	14	Feni	Rainy	1230	7	leg	Near water	Awake	No	No	2		Non Venomous Snake Bite
0230	14	Chittagong	Rainy	2000	4.3	Left foot	Home						Non Venomous Snake Bite
2300	14	Chittagong	Dry	1900	16	Right Leg	Open ground	Awake	No	No			Non Venomous Snake Bite
0950	14	Chittagong		0600	4	Left Forearm	Home	Asleep	No	No	0		Non Venomous Snake Bite
0830	14	Chittagong	Dry	0530	3			Awake	No	No	1		Non Venomous Snake Bite
2045	14	Chittagong	Dry	1830	2	Right Leg	Road	Awake	No		3		Non Venomous Snake Bite
1400	14	Chittagong		0800	6	Fore Arm	Home	Awake	No	No	2		Non Venomous Snake Bite
1201	14	Chittagong	Dry	0630	6	Right hand	Home	Awake	No	No	1	4	Venomous Snake Bite
0930	14	Chittagong	Dry			leg	Open ground						Non Venomous Snake Bite
0345	14	Chittagong	Dry	0230	1	Trunk	Near water	Awake	No				Non Venomous Snake Bite
2330	14	Chittagong	Dry	1800	5.5	left hand	Near water	Awake	No	Yes	2		Venomous Snake Bite
0230	14	Chittagong	Dry	2000	6.5	Head and Neck	Home						Non Venomous Snake Bite
1930	14	Noakhali	Dry	1100	8.5	Left leg							Non Venomous Snake Bite
1200	14	Chittagong	Dry	0900	3	Head and Neck	Open ground	Awake					Non Venomous Snake Bite
	14	Chittagong				Right Leg	Shrub	Awake					Non Venomous Snake Bite
2200	14	Chittagong	Dry	2000	2	Left leg	Open ground		No		3		Venomous Snake Bite
2330	14	Chittagong		1730	6	Right Leg	Open ground	Awake	No	No			Venomous Snake Bite
2245	14	Chittagong	Dry	2000	3	Right finger	Near water	Awake					Non Venomous Snake Bite
2230	14	Chittagong	Dry	1800	2	left Toes	Forest	Awake	No	No	1	1	Venomous Snake Bite
1500	14	Chittagong	Dry	1130	3.5	Leg	Road	Awake	No	No	1		Non Venomous Snake Bite
1400	14	Chittagong	Dry	1000	4		Home	Awake	No	No	3	3	Venomous Snake Bite
2050	14	Chittagong	Dry	1800	3	leg		Awake	No	No	1		Non Venomous Snake Bite
1410	14	Chittagong		1300	1	Left Finger	Near water	Asleep	No	No	3		Non Venomous Snake Bite
1530	14	Chittagong		1430	1	Right foot	Shrub		No	No	2		Non Venomous Snake Bite
0820	14	Chittagong											Non Venomous Snake Bite
2120	14	Chittagong	Dry	1800	3.5								Non Venomous Snake Bite
2200	14	Chittagong	Dry	1930	4.5	Leg	Road	Awake	No	No	3	5	Krait Bite
1150	14	Chittagong	Dry										Non Venomous Snake Bite
1400	14	Chittagong	Dry	1130	2.5	left Foot	Open ground	Awake	No	No	3	2.5	Non Venomous Snake Bite
1150	14	Chittagong	Dry	0530		Toes	Near water						Non Venomous Snake Bite
1020	14	Chittagong	Dry	0200	7.5	Trunk	Home						Non Venomous Snake Bite
1630	14	Chittagong	Dry	1200	4.5	Foot	Home	Awake	No	No	1		Non Venomous Snake Bite
1400	14	Chittagong	Dry	1200	2	Toes	Near water	Awake	No	No	2	2	Non Venomous Snake Bite
2330	14	Chittagong	Dry	2200	1.5	Right Toes	Open ground	Awake	No	No	3	2	Non Venomous Snake Bite
2200	14	Chittagong	Dry	1800	4	Right Foot	Open ground	Awake	No	No	1	4	Venomous Snake Bite
1500	14	Chittagong	Dry	1300	2	Right Leg	Near water	Awake	No	No	3	2	Venomous Snake Bite
1530	14	Chittagong	Dry	1000	5.5	Right Arm	Near water	Awake	No	No	4	5	Venomous Snake Bite
2030	14	Chittagong		1800	2.5	Left Leg	Open ground	Awake	No	No	3	2	Non Venomous Snake Bite
0530	14	Chittagong	Dry	0330	2	Left Finger	Home	Awake	No	No	3	2	Cobra Bite
1900	14	Chittagong		1800	1	Foot	Open ground	Awake	No	No			Non Venomous Snake Bite
1815	14	Chittagong	Dry	1445	3.5	left Foot	Near water	Awake	No	No	2		Non Venomous Snake Bite
1500	14	Chittagong	Dry	1300	2	Left Arm	Open ground	Awake	No	No	3		Green Pit Viper Bite
2200	14	Chittagong	Dry	1600	6	Right finger	Near water	Awake	No	No	1	6	Non Venomous Snake Bite
1300	14	Chittagong	Dry	1200	1	Left Leg	Open ground	Awake	No	No	1	1	Venomous Snake Bite
1445	14	Chittagong	Dry	1215	2.5	left hand	Open ground	Awake	No		2		Venomous Snake Bite
1530	14	Chittagong	Dry	1100	4.5	Right hand	Near water	Awake	No	No			Non Venomous Snake Bite
2045	14	Chittagong	Dry	1900	2	left Foot	Road	Awake	No	No	2		Non Venomous Snake Bite
1400	14	Chittagong	Dry	0830	6	Finger	Shrub						Venomous Snake Bite
0400	14	Feni		2200	6	Left foot	Open ground	Awake	No	No	2		Non Venomous Snake Bite
2330	14	Chittagong	Dry	2200	1.5	Right Leg	Open ground	Awake	No	No	5	1	Krait Bite
1600	14	Chittagong	Dry	1230	3.5	left Toes	Near water	Awake	No	No	3	3	Non Venomous Snake Bite
1400	14	Chittagong	Dry	0300	11	Right finger		Asleep	No	No	2		Non Venomous Snake Bite
0910	14	Chittagong	Dry	0630	2.5	Right Foot		Awake			3		Non Venomous Snake Bite
0200	14	Chittagong	Dry										Non Venomous Snake Bite
1110	14	Chittagong	Dry	0900				Awake					Non Venomous Snake Bite
1400	14	Chittagong	Dry	1200	2	Toes	Open ground	Awake	No	No	2	2	Venomous Snake Bite
2340	14	Chittagong	Dry	1900	4.5	Right hand	Home	Awake	No	No	0		Non Venomous Snake Bite
	14	Chittagong				Right Leg		Awake	No	No			Venomous Snake Bite
2220	14	Chittagong	Rainy	2100	1								Non Venomous Snake Bite
2200	14	Chittagong	Dry	2300	1	Left foot	Road	Awake	No	No	2	1	Non Venomous Snake Bite
1645	14	Chittagong	Dry	1330	3	Right Leg	Shrub	Awake	No	No	1	3	Non Venomous Snake Bite
2030	14	Chittagong	Dry	1800	2.5	Right Leg	Open ground	Awake	No	No	3	2.5	Non Venomous Snake Bite
1830	14	Rangamati	Dry	1600	2.5	Leg	Home						Non Venomous Snake Bite
1200	14	Chittagong	Rainy	0830	3.5	Thigh	Near water	Awake	No	No	3	3.5	Non Venomous Snake Bite
1130	14	Chittagong				Foot							Non Venomous Snake Bite
1115	14	Chittagong											Non Venomous Snake Bite
0630	14	Chittagong	Dry	0300	3.5	Arm	Home	Asleep	No	No	1	3	Non Venomous Snake Bite
1245	14	Chittagong	Dry	0800	5	Leg	Open ground	Awake	No	No			Non Venomous Snake Bite
0200	14	Feni	Dry	1800	8	Head and Neck	Near water			Yes	0		Venomous Snake Bite
1530	14	Chittagong	Dry	1130	4	Right hand		Awake	No	No	2		Non Venomous Snake Bite
1300	14	Chittagong	Dry	0900	4	Foot	Home						Non Venomous Snake Bite
1540	14	Chittagong		1400	2	Right foot							Non Venomous Snake Bite
2100	14	Chittagong	Dry	1930	1.5	Right foot	Road	Awake			1	1	Non Venomous Snake Bite
1430	14	Chittagong	Rainy	1400	0.5	Left foot		Awake	yes		0		Non Venomous Snake Bite
1615	14	Chittagong	Dry	1530	1	Right Leg		Awake	No	No	2		Non Venomous Snake Bite
0930	14	Chittagong	Dry	0730	2	Foot	Open ground	Awake	No	No	3		Non Venomous Snake Bite
1200	14	Chittagong	Rainy	1000	2	Thigh	Near water	Awake	No	No	0		Venomous Snake Bite
0430	14	Chittagong	Dry	0400	0.5								Non Venomous Snake Bite
2200	14	Rangamati		1900	3	Left foot	Road						Non Venomous Snake Bite
1745	14	Chittagong	Dry	1645	1	Foot	Home	Awake	No	No			Non Venomous Snake Bite
2030	14	Chittagong	Dry	1815	2	Left foot	Open ground	Awake	No	No	3	2.5	Non Venomous Snake Bite
2115	14	Chittagong		1945	1.5	Right foot	Open ground	Awake	No	No	3	1	Green Pit Viper Bite
0445	14	Chittagong	Dry	0245	2	Foot	Home						Venomous Snake Bite
1200	14	Chittagong	Dry	0500	7	leg	Open ground	Awake	No	No	0		Venomous Snake Bite
2200	14	Chittagong	Dry	1800	4	Right foot	Near water	Awake	No	No			Venomous Snake Bite
2030	14	Chittagong	Dry						No	No			Venomous Snake Bite
2330	14	Chittagong	Dry	2030	3	Left foot	Home				3	3	Non Venomous Snake Bite
0400	14	Chittagong	Dry	2000	8	left Toes	Open ground	Awake	No		2	6	Non Venomous Snake Bite
0215	14	Bhola				Hand	Home				1		Venomous Snake Bite
1805	14	Chittagong	Dry	1630	1.5	Left hand	Open ground	Awake	No	No	2	1.5	Non Venomous Snake Bite
0900	14	Chittagong	Dry	0700	2	Right finger	Home	Awake	No	No	1	2	Venomous Snake Bite
2130	14	Chittagong		1730	4	Left leg		Awake			2	3	Non Venomous Snake Bite
1130	14	Chittagong	Dry	0830	3	left Toes		Awake	No	No	3		Non Venomous Snake Bite
0530	14	Chittagong	Dry	0400	1.5	Left Forearm	Home	Asleep	No	No	2	1	Non Venomous Snake Bite
1630	14	Noakhali	Dry	1000	6.5	Right hand		Awake	No	No			Non Venomous Snake Bite
2115	14	Chittagong		1800	3	Leg	Near water						Non Venomous Snake Bite
0515	14	Chittagong	Rainy			leg							Non Venomous Snake Bite
0500	14	Chittagong	Rainy	1600	1	Left leg	Near water	Awake	No	No	3	2	Non Venomous Snake Bite
0720	14	Chittagong	Rainy	0500	2.5	Right finger	Home	Asleep	No		3	2	Venomous Snake Bite
0930	14	Chittagong	Dry	0900	0.5	Finger	Forest	Awake	No	No	1	0.5	Venomous Snake Bite
0200	14	Chittagong	Rainy	1100	3	Left hand	Near water						Non Venomous Snake Bite
1140	14	Chittagong	Rainy	2340	12	Left Arm		Awake	No	No	1		Non Venomous Snake Bite
2230	14	Chittagong	Rainy	1800	4.5	Foot	Home	Awake	No	No	2	3	Venomous Snake Bite
1700	14	Feni	Dry	1100	6	Left leg	Open ground		No				Non Venomous Snake Bite
1300	14	Chittagong	Rainy	0800	5	Right hand	Shrub	Awake	No	No	3		Non Venomous Snake Bite
0030	14	Chittagong	Rainy	2330	1	Arm		Awake	No				Venomous Snake Bite
0215	14	Chittagong		2230	4	left Foot		Awake	No	No	2	3.5	Venomous Snake Bite
1130	14	Chittagong	Dry			Foot	Open ground	Awake	No	No	2	2	Venomous Snake Bite
0100	14	Chittagong	Dry	2100	4	Left leg		Awake	No	No	2		Non Venomous Snake Bite
1000	14	Chittagong	Dry	0400	6	leg	Open ground	Awake	No	No	1	4	Krait Bite
0300	14	Feni	Dry	2200	5	Left leg	Home						Non Venomous Snake Bite
0130	14	Chittagong	Dry	1700	8.5	Right Forearm	Forest						Non Venomous Snake Bite
1045	14	Chittagong	Rainy			left Toes		Awake	No	No			Non Venomous Snake Bite
0120	14	Chittagong	Rainy	2130	4	left Foot	Open ground	Awake	No	No	0		Non Venomous Snake Bite
0930	14	Chittagong	Rainy	0200	7.5	left Foot	Open ground	Awake	No	No	0		Non Venomous Snake Bite
1130	14	Chittagong	Rainy	0930	2	left Foot	Near water	Awake	No	No			Non Venomous Snake Bite
2040	14	Chittagong	Rainy	1830	2	Right foot	Open ground	Awake	No	No	3	2	Venomous Snake Bite
0100	14	Chittagong	Dry			Finger		Awake	No	No	3		Non Venomous Snake Bite
1210	14	Chittagong	Rainy	2100	3	left Foot	Open ground	Awake	No	No	1	3	Venomous Snake Bite
2230	14	Chittagong		2030	2	Right foot							Non Venomous Snake Bite
1900	14	Chittagong											Non Venomous Snake Bite
1000	14	Chittagong											Non Venomous Snake Bite
0400	14	Chittagong	Dry	0200	2	Right hand							Non Venomous Snake Bite
2000	14	Chittagong	Rainy	1500	5	Fore Arm	Near water	Awake	No	No			Non Venomous Snake Bite
1145	14	Chittagong	Rainy	0645	5			Awake	No	No	1	5	Non Venomous Snake Bite
1700	14	Chittagong	Dry	1500	2	Hand	Home	Awake	No	No	2	2	Non Venomous Snake Bite
1515	14	Chittagong	Dry			Right hand		Awake	No				Non Venomous Snake Bite
2000	14	Chittagong	Dry	1900	1	Right Foot	Home	Awake			3		Non Venomous Snake Bite
0600	14	Chittagong		0600		Right hand							Non Venomous Snake Bite
2200	14	Chittagong	Dry	2100	1	left Foot		Awake	No	No			Non Venomous Snake Bite
1130	14	Chittagong	Dry	1030	1	left Foot	Open ground	Awake					Non Venomous Snake Bite
0630	14	Chittagong	Rainy	0200	4.5	Foot	Near water	Awake	No	No	2	2	Non Venomous Snake Bite
2130	14	Chittagong	Dry	1500	150.5	Finger	Open ground	Awake	No	No	1	2	Non Venomous Snake Bite
1840	14	Chittagong	Rainy	1700	1.5	Right Hand	Near water	Awake	No	No	2	1.5	Venomous Snake Bite
0130	14	Chittagong	Dry	1930	6	Left foot	Near water	Awake	No	No	1	4	Non Venomous Snake Bite
1200	14	Chittagong	Dry	0200	10	Left foot		Awake	No	No			Non Venomous Snake Bite
2010	14	Chittagong	Dry	1700	3	Leg	Open ground	Awake	No	No	4	3	Venomous Snake Bite
1700	14	Chittagong	Dry	1500	2	Hand	Home	Awake	No	No	2	2	Non Venomous Snake Bite
2300	14	Chittagong	Dry	2200	1	Right foot	Open ground	Awake	No	No			Venomous Snake Bite
0205	14	Chittagong	Dry	0000	2	Right finger	Open ground	Awake	No	No	3		Non Venomous Snake Bite
1330	14	Chittagong	Rainy	1210	1	Leg		Awake	No	No	1		Non Venomous Snake Bite
1230	14	Chittagong	Dry	0730	5	Left leg	Near water	Awake					Non Venomous Snake Bite
2300	14	Chittagong	Dry	2200	25	Left toes	Open ground	Awake	No	No	2		Venomous Snake Bite
1435	14	Chittagong	Dry	1200	2.5	Right foot							Non Venomous Snake Bite
1630	14	Chittagong		2200	18.5	Left hand					2	3	Non Venomous Snake Bite
1710	14	Cox's Bazar	Rainy	1400	3	Left hand		Awake	No	No	3		Non Venomous Snake Bite
1400	14	Feni	Dry										Non Venomous Snake Bite
1115	14	Chittagong	Dry	1030	1	Right foot	Open ground	Awake	No	No	3	1	Non Venomous Snake Bite
1145	14	Barisal	Dry	0900	3	Right finger	Near water						Non Venomous Snake Bite
1000	14	Chittagong	Dry	0930	0.5	left finger	Home	Awake	No	No	2	0.5	Venomous Snake Bite
1800	14	Chittagong	Dry	1200	6	Right finger	Forest				3		Non Venomous Snake Bite
2100	14	Chittagong	Rainy	1800	3	Leg	Near water	Awake	No	No	2	3	Venomous Snake Bite
0930	14	Chittagong		0800	1	Right foot	Home	Awake	No	No	1		Non Venomous Snake Bite
0630	14	Chittagong	Rainy	0500	1.5	Foot	Open ground	Awake	No	No	3		Non Venomous Snake Bite
1945	14	Chittagong	Rainy	1800	2	right leg	Near water						Venomous Snake Bite
1940	14	Chittagong	Dry	1800	1.5	Left leg	Open ground	Awake	No	No	2	1	Non Venomous Snake Bite
1930	14	Chittagong	Dry	1800	1.5	Left foot	Near water				2	1	Non Venomous Snake Bite
0030	14	Chittagong		2230	2	Left leg							Non Venomous Snake Bite
1935	14	Chittagong		1635	3	Right foot	Road			No			Non Venomous Snake Bite
1240	14	Chittagong	Dry	0600	6.5	right leg		Asleep	No	No			Non Venomous Snake Bite
2100	14	Chittagong		1800	3	Left toes	Road	Awake					Non Venomous Snake Bite
1000	14	Chittagong	Dry	0000	10	Hand							Non Venomous Snake Bite
0800	14	Chittagong				Foot	Open ground						Non Venomous Snake Bite
1935	14	Chittagong	Dry	1800	25.5	Rigth forearm	Home						Non Venomous Snake Bite
1245	14	Chittagong											Non Venomous Snake Bite
2030	14	Chittagong	Dry	1830	2	Left foot	Shrub	Awake	No	No	1	2	Non Venomous Snake Bite
	14	Chittagong	Dry			Right foot	Near water	Awake	No		2		Non Venomous Snake Bite
1000	14	Chittagong	Dry	1000		Left foot		Awake	No	No			Non Venomous Snake Bite
2210	14	Chittagong		1200	10	Left leg	Near water	Awake	No	No	2	4	Non Venomous Snake Bite
0900	14	Chittagong	Dry	0200		Left foot							Non Venomous Snake Bite
1930	14	Chittagong	Dry	1700	2.5	left finger					4	2	Non Venomous Snake Bite
2200	14	Chittagong	Dry	2030	2	Right Hand	Home	Awake	No	No	2	2	Non Venomous Snake Bite
1530	14	Chittagong	Dry	1330	2	Left Foot	Near water	Awake	No	No	2	2	Cobra Bite
1100	14	Chittagong	Dry	1600	5	Left Foot							Non Venomous Snake Bite
1600	14	Chittagong	Dry	1230	4	Left leg							Non Venomous Snake Bite
2042	14	Chittagong	Dry	1030	48	Left leg	Open ground	Awake	No	No	3	48	Krait Bite
1200	14	Chittagong	Rainy	1000	2	Right Toes	Near water						Non Venomous Snake Bite
1630	14	Chittagong	Rainy	1400	2	Right Hand	Open ground	Awake	No	No	2	2	Cobra Bite
1700	14	Chittagong	Dry	2100	4	Right Hand	Home	Awake					Non Venomous Snake Bite
1220	14	Chittagong	Dry	1100	1	Left Thigh	Home	Awake	No	No	1	1	Krait Bite	Died
2300	14	Chittagong	Dry	2100	2	Right Foot	Open ground						Non Venomous Snake Bite
800	14	Chittagong	Dry	500	3	Leg	Home	Awake	No	No			Non Venomous Snake Bite
2130	14	Chittagong	Dry	1300	9	Right Hand	Home	Asleep	No	No	1	3	Cobra Bite
1150	14	Chittagong	Dry	930	2.5	Left Toes	Near water	Awake	No	No			Non Venomous Snake Bite
2045	14	Chittagong	Dry	1800	3	Left Foot							Non Venomous Snake Bite
45	14	Chittagong	Dry	2100	3	Left Hand	Open ground	Awake	No	No	1	3	Venomous Snake Bite
1000	14	NA				Right Foot	Open ground						Venomous Snake Bite	Died
2200	14	Chittagong	Dry	1900	3	Right Foot	Open ground	Awake	No	No	4	2	Green Pit Viper Bite
2130	14	Chittagong	Dry	1900	2	Right Foot	Road	Awake	No	No	3	3	Venomous Snake Bite
1430	14	NA	Dry	1030	4	Left Finger	Home	Awake	No	No	2	4	Venomous Snake Bite
830	14	Chittagong	Dry	230	6	Left Fore arm	Home	Asleep	No	No	2	6	Cobra Bite
1630	14	Feni	Dry	1300	3.5	Thigh	Home	Awake	No	No			Cobra Bite
1800	14	Chittagong	Dry	1200	6	Left Leg	Near water	Awake	No	No	3	6	Venomous Snake Bite
1720	14	Chittagong	Dry	1500	2	Right Finger	Home		No	No	1	2	Venomous Snake Bite
1700	15	Chittagong	Rainy	1430	2.5	Left Toes	Home		No	No	3	2	Venomous Snake Bite
1900	15	Chittagong	Dry	700	12	Leg							Non Venomous Snake Bite
2115	15	Chittagong	Rainy	2010	1	Left Foot		Awake	No	No	3	1	Venomous Snake Bite
1500	15	Chittagong	Dry	1300	2	Left Toes	Near water						Non Venomous Snake Bite
1430	15	NA	Dry	1200	2.5	Left Toes	Home		No	No	2	2	Venomous Snake Bite	Died
2300	15	Chittagong	Dry	1300	10	Left Toes	Open ground						Venomous Snake Bite
2000	15	Chittagong	Dry	1400	6	Left leg							Venomous Snake Bite
2030	15	NA		930		Hand							Venomous Snake Bite	Died
900	15	NA	Dry	600	3	Right Foot	Open ground	Awake	No	No			Venomous Snake Bite	Died
2130	15	Chittagong	Dry	1915	2	Left leg	Home						Non Venomous Snake Bite
2125	15	NA	Dry	0936	10	Foot	Open ground		No	No	1		Venomous Snake Bite	Died
1200	15	Chittagong	Dry	0900	3	Right Foot	Open ground						Non Venomous Snake Bite
1900	15	Chittagong	Dry	1630	3	Left leg							Krait Bite
2345	15	Chittagong	Rainy	1900	5	Left Foot	Open ground	Awake					Non Venomous Snake Bite
2330	15	Chittagong	Dry	2200	25	Right Hand	Home	Asleep	No	No	1		Venomous Snake bite
1930	15	Chittagong	Dry	1830	1	Left Foot							Non Venomous Snake Bite
1900	15	Cox's Bazar		0730	11	Right Thigh	Home						Venomous Snake bite
1350	15	Chittagong	Dry	1230	1	Right leg							Non Venomous Snake Bite
1830	15	Chittagong	Dry	0600	12	Right toes	Home	Awake	No	No	0		Venomous Snake bite
1000	15	Chittagong	Dry	0900	1	Right Foot	Open ground	Awake	No	No	3	1	Non Venomous Snake Bite
0935	15	Chittagong	Dry	0730	2	Left Arm		Awake	No	No			Non Venomous Snake Bite
1720	15	Chittagong	Dry	1500	2.5	Hand	Shrub	Awake	No	No	1	2	Non Venomous Snake Bite
1700	15	Chittagong	Dry	1500	2	Right hand	Home	Awake	No	No			Non Venomous Snake Bite
1400	15	Chittagong	Dry	0930	4	Right toes	Open ground	Awake	No	No	4	4	Cobra Bite
0330	15	Chittagong	Rainy	1700	13	Right Finger	Near water	Asleep	No	No			Venomous Snake Bite
1700	15	Chittagong	Dry	2000	3	Left Foot	Near water	Awake	No	No	2	3	Venomous Snake Bite
0930	15	Chittagong		1330	4	Toes		Awake	No	No	1	2	Non Venomous Snake Bite
0700	15	Chittagong	Dry	0500	2	Right Finger		Awake	No	No	1		Non Venomous Snake Bite
0830	15	Chittagong	Rainy	0800	0	Foot	Near water	Awake	No	No	0		Sea Snake Bite
1420	15	Feni	Dry	1900	20	Left Foot	Open ground	Awake	No	No	1	0.5	Venomous Snake Bite
1330	15	Chittagong	Dry	1030	3	Left Hand	Open ground	Awake	No	No	1	3	Venomous Snake Bite
0000	15	Chittagong	Dry	0005	0	Right Foot	Open ground		No	No	0	0	Non Venomous Snake Bite
0100	15	Chittagong	Dry	0110	0	Right Toes	Open ground	Awake	No	No	0	0	Non Venomous Snake Bite
1103	15	Chittagong	Dry	1015	0	Left Foot		Awake	No	No	0		Venomous Snake Bite
1700	15	Chittagong	Dry	1500	2	Left leg	Open ground	Awake	No	No			Non Venomous Snake Bite
0400	15	Chittagong	Rainy	0000	4	Right Hand	Open ground	Awake	No	No	2	4	Krait Bite
0000	15	Chittagong	Rainy	2100	3	Right Foot		Awake	No	No	3	3	Krait Bite
1000	15	Chittagong	Dry	0730	3	Right leg	Home	Awake	No	No	2	3	Venomous Snake Bite	Died on Arrival
1300	15	Chittagong	Rainy	1000	27	Left Foot	Near water	Awake					Venomous Snake Bite
1500	15	Chittagong	Rainy	1200	3	Left Foot	Near water	Awake	No	No			Non Venomous Snake Bite
0420	15	NA	Rainy	2000	8	Left Foot	Open ground	Awake	No	No	1		Sea Snake Bite
2145	15	Chittagong	Dry	1800	3	Left Toes	Road	Awake					Non Venomous Snake Bite
2130	15	Chittagong	Dry	1720		Right Finger	Open ground	Awake	No	No	2	4	Krait Bite
2030	15	Chittagong	Dry	1900	2	Right Foot	Open ground	Awake	No	No	2	2	Venomous Snake Bite
0230	15	Chittagong	Rainy	0530	3	Right Finger	Open ground	Awake	No	No	5	2	Green Pit Viper Bite
1400	15	Chittagong	Rainy	0800	6	Right Foot							Non Venomous Snake Bite
1030	15	Chittagong	Rainy	0600	4.5	Foot	Home	Awake	No	No	1		Green Pit Viper Bite
1000	15	Chittagong	Dry	0700	3	Finger		Awake	No	No	2	3	Venomous Snake Bite
1500	15	Chittagong	Dry	0300	12	Left Foot	Open ground	Awake	No	No			Non Venomous Snake Bite
1445	15	Chittagong	Dry	1300	2	Left Finger		Awake	No	No	5	1	Venomous Snake Bite
1100	15	Chittagong	Dry	0600	5	Right Forearm	Home	Awake	No	No			Cobra Bite
2300	15	Chittagong	Dry	2100	2	Leg							Non Venomous Snake Bite
1230	15	Chittagong	Dry	0830	4	Forearm	Home	Awake	No	No	0		Venomous Snake Bite
1800	15	Chittagong	Dry	1500	3	Right Foot	Open ground	Awake	No	No	2	3	Non Venomous Snake Bite
2000	15	Chittagong		1700	3	Right Finger	Near water	Awake	No	No	1		Non Venomous Snake Bite
2300	15	Chittagong	Rainy	2000	3	Left Foot		Awake	No	No	3	3	Venomous Snake Bite
1400	15	Chittagong	Dry	1200	2	Right Hand	Home	Awake	No	No			Non Venomous Snake Bite
1300	15	Chittagong	Dry	1200	1	Right leg	Near water	Awake	No	No	3	1	Non Venomous Snake Bite
1400	15	Chittagong	Dry	1000	4	Left Finger	Home	Awake	No	No	4	4	Cobra Bite	DS/PS
2130	15	NA						Asleep	No	No	0		Venomous Snake Bite	DS/PS
0815	15	Chittagong	Dry	0800	0	Left Foot	Home	Awake	No	No	0		Non Venomous Snake Bite
2130	15	Chittagong	Dry	1700	4	Foot	Open ground						Non Venomous Snake Bite
2100	15	Chittagong	Dry			Left Toes	Road	Awake	No	No	o		Non Venomous Snake Bite
1230	15	Chittagong	Dry	1200	0	Finger	Near water						Non Venomous Snake Bite
1115	15	Chittagong	Dry	2300	12	Right Foot	Road						Venomous Snake Bite
1800	15	Chittagong	Dry	1600	2	Right Hand							Non Venomous Snake Bite
1500	15	Chittagong	Dry	1300	2	Right Hand	Home	Awake	No	No	2	2	Non Venomous Snake Bite
1500	15	Chittagong	Dry	1300	2	Right Foot	Near water	Awake	No	No			Non Venomous Snake Bite
2000	15	Chittagong	Dry	2400	4			Asleep	No	No	0		Non Venomous Snake Bite
0700	15	Chittagong	Dry	0200	5	Left Toes	Home	Asleep	No	No	3	5	Non Venomous Snake Bite
2320	15	Chittagong	Dry	1930	4	Right Foot	Home	Awake	No	No	0		Non Venomous Snake Bite
1900	15	Chittagong	Dry	1600	3	Left Foot	Road		No	No	2	3	Venomous Snake Bite
0900	15	Chittagong	Dry	0700	2	Right Forearm	Home	Asleep	No	No			Non Venomous Snake Bite
1700	15	Chittagong	Rainy	1500	2	Left Foot	Home	Awake	No	No	3	2	Venomous Snake Bite
2045	15	Chittagong	Dry										Non Venomous Snake Bite
1230	15	Chittagong	Dry	1300	1	Left Foot	Open ground	Awake	No	No	1	1	Venomous Snake Bite	Improved
0000	15	Chittagong	Dry	1900	4	Left Toes	Road	Awake	No	No	3	2	Venomous Snake Bite	Improved
2200	15	Chittagong	Dry	2100	1	Left Foot	Road	Awake	No	No	3	1	Venomous Snake Bite	improved
0900	15	Chittagong	Dry		1	Right Hand	Near water	Awake	No	No	1	1	Non Venomous Snake Bite
1730	15	Chittagong	Dry	1440	3	Right leg	Home	Awake	No	No	2	3	Non Venomous Snake Bite
0900	15	Chittagong	Rainy	0400	5	Right Finger	Home	Asleep	No	No	2	5	Venomous Snake Bite
1000	15	Chittagong	Dry	0500	5	Left leg	Open ground	Awake	No	No	1	5	Venomous Snake Bite
1030	15	Chittagong	Dry	0930	1	Right Arm	Home	Awake	No	No	0		Green Pit Viper Bite
2345	15	Chittagong	Dry	2145	2	Left Toes	Road	Awake	No	No	4	2	Non Venomous Snake Bite
1710	15	Chittagong	Dry	1400	3	Finger	Open ground	Awake	No	No	2	3	Non Venomous Snake Bite
1600	15	Chittagong	Dry	1200	4	Left Toes	Open ground	Awake	No	No			Venomous Snake Bite
0700	15	Rangamati	Dry	2000	11	Right leg	Open ground	Awake	No	No	2	11	Venomous Snake Bite
2000	15	Chittagong	Dry	1400	6								Non Venomous Snake Bite
2030	15	Chittagong	Dry	1730	3	Foot	Home	Awake	No	No			Non Venomous Snake Bite
2000	15	Chittagong		1830	2	Left Foot		Awake	No	No	3	2	Non Venomous Snake Bite
1945	15	Chittagong	Dry	1700	3	Left Leg	Near water	Awake	No	No	2		Non Venomous Snake Bite
2145	15	Chittagong	Dry	1900	3	Left Toes		Awake	No	No	2		Non Venomous Snake Bite
2145	15	Chittagong	Dry	1800	4	Right Arm	Open ground	Awake	No	No	2	3	Venomous Snake Bite
1345	15	Chittagong	Dry	1245	1	Left Hand	Home	Awake	No	No	2	1	Non Venomous Snake Bite
0300	15	Chittagong	Rainy	0100	2	Right Hand		Asleep					Non Venomous Snake Bite
2310	15	Chittagong	Rainy	2230	0.5	Left Toes		Awake	No	No			Non Venomous Snake Bite
0030	15	Chittagong	Rainy	1900	5	Left Foot		Awake	No	No	3	5	Non Venomous Snake Bite
1345	15	Chittagong	Dry			Left Foot		Awake	No	No	2	1.5	Venomous Snake Bite
1940	15	Chittagong	Dry	1730	2	Right Foot	Open ground	Awake	No	No	4		Venomous Snake Bite
1145	15	Chittagong	Dry	1000	2			Awake	No	No	2	2	Non Venomous Snake Bite
2300	15	Chittagong	Dry	1900	4	left	Home	Awake					Venomous Snake Bite
2300	15	Chittagong	Dry	1930	3	Left Finger	Home	Awake	No	No	2	3.5	Non Venomous Snake Bite
1250	15	Chittagong	Dry	0700	5	Right Foot	Open ground	Awake	No	No	1		Venomous Snake Bite
1255	15	Chittagong	Dry	0900	4	Right leg	Near water	Awake	No	No	1	2	Non Venomous Snake Bite
1430	15	Chittagong	Dry	1300	1.5	Right Finger		Awake			5	1.5	Non Venomous Snake Bite
1720	15	Chittagong	Dry	1300	4	right hand	Shrub	Awake	No	No	3	4	Non Venomous Snake Bite
1400	15	Chittagong	Dry	0900	5	leg	Home						Non Venomous Snake Bite
0315	15	Bhola	Dry	0130	2	Right leg	Home	Asleep	No	No	4	2	Venomous Snake Bite
1035	15	Chittagong	Dry	0900	2	Right Hand	Home	Awake	No	No	2	1.5	Green Pit Viper Bite
0800	15	Chittagong	Dry	0800		Left Hand	Home	Awake	No	No			Non Venomous Snake Bite
1400	15	Chittagong	Dry	1230	2	Right Finger		Awake	No	No	2	1	Non Venomous Snake Bite
1230	15	Chittagong	Dry	0830	4	Left leg	Open ground	Awake	No	No	2	4	Non Venomous Snake Bite
0930	15	Chittagong	Dry	0730	2	Left leg	Home	Awake	No	No	2	2	Non Venomous Snake Bite
2100	15	Chittagong	Rainy	1230	9	Foot	Home						Non Venomous Snake Bite
1600	15	Chittagong		1400	2	Left Arm	Open ground	Awake	No	No	2	2	Non Venomous Snake Bite
2100	15	Chittagong	Rainy	1800	3	Right Finger	Home	Awake	No	No	3	3	Non Venomous Snake Bite
1126	15	Chittagong	Rainy					Awake	No	No	0		Non Venomous Snake Bite
1500	15	Chittagong	Rainy	1200	3	right foot	Near water	Awake	No	No			Non Venomous Snake Bite
1830	15	Chittagong		0900	9	Left Hand	Home	Awake	No	No	3	9	Non Venomous Snake Bite
0900	15	Chittagong	Dry	2000	24	Left Foot		Awake	No	No			Venomous Snake Bite
1020	15	Chittagong	Rainy	2020		Left Foot	Open ground	Awake	No	No	3	0.5	Non Venomous Snake Bite
2040	15	Chittagong	Rainy	1900	3	Right hand							Non Venomous Snake Bite
0300	15	Chittagong		1800	9	Right Foot	Home	Awake	No				Non Venomous Snake Bite
1400	15	Chittagong	Dry	1100	3	Right Foot	Near water	Awake	No	No	2	3	Non Venomous Snake Bite
1900	15	Chittagong		1600	3	Finger	Open ground						Non Venomous Snake Bite
1830	15	Feni	Dry	1930	12	Right Foot	Open ground	Awake	No	No	2	3	Non Venomous Snake Bite
2000	15	Chittagong	Dry	1700	3	Left Foot	Open ground	Awake	No	No	2	3	Non Venomous Snake Bite
1240	15	Chittagong	Dry	1000	2	Right Foot							Non Venomous Snake Bite
2300	15	Chittagong	Dry	1800	5	Right Toes	Home	Awake	No	No	2	5	Non Venomous Snake Bite
1030	15	Chittagong	Dry	0230	8	Right Foot	Open ground	Awake	No	No	2	8	Venomous Snake Bite
1915	15	Chittagong	Rainy	1500	4	Left Foot	Near water	Awake	No	No	2	4	Venomous Snake Bite
2130	15	Chittagong	Dry	1930	2	Right Foot	Open ground	Awake	No	No	2	2	Venomous Snake Bite
2300	15	Chittagong	Rainy	1800	4	Right leg	Home	Awake	No	No	3		Venomous Snake Bite
1600	15	Chittagong	Dry	1300	3	Foot	Open ground						Non Venomous Snake Bite
1900	15	Chittagong	Dry	1700	2	Left leg	Home		No	No			Non Venomous Snake Bite
1500	15	Rangamati		1200	3	Left Foot		Awake					Non Venomous Snake Bite
2300	15	Chittagong		1900	4	Right leg		Awake	No	No	2	4	Non Venomous Snake Bite
0400	15	Chittagong	Dry	1930	8	Right Foot	Near water	Awake	No				Non Venomous Snake Bite
1500	15	Chittagong	Dry	1320	2	Left Hand	Home	Awake	No	No	2	2	Non Venomous Snake Bite
2130	15	Chittagong		2030	1	Right Foot							Non Venomous Snake Bite
2330	15	Chittagong		1830	5	Left Finger	Home	Awake	Yes	No	2	5	Green Pit Viper Bite
2045	15	Chittagong		1830	2	Right Hand	Home	Asleep	No	No	0		Green Pit Viper Bite
1515	15	Chittagong											Non Venomous Snake Bite
1450	15	Chittagong	Dry	1330	1.5	Right Foot							Non Venomous Snake Bite
2230	15	Chittagong	Dry	2130	1	Right leg	Open ground	Awake	No	No	1	1	Non Venomous Snake Bite
2415	15	Chittagong	Dry	2200	2	Right leg	Road	Awake	No	No	5	2	Non Venomous Snake Bite
1900	15	Chittagong	Dry	1600	3	Left leg	Forest	Awake	No	No			Non Venomous Snake Bite
1800	15	Chittagong	Dry			Left leg	Open ground	Awake	No	No			Non Venomous Snake Bite
1900	15	Chittagong	Dry	1830	0.5	Left Toes	Open ground	Awake	No	No	2	0.5	Green Pit Viper Bite
2030	15	Chittagong	Dry	0600	14.5	Right leg	Open ground	Awake	No	No	1	14	Venomous Snake Bite
2300	15	Chittagong	Dry	2100	2	Right Foot	Open ground	Awake	No	No	3		Non Venomous Snake Bite
0430	15	Chittagong				Left Trunk		Asleep	No	No			Non Venomous Snake Bite
2155	15	Chittagong	Dry	1730	4	Left Toes	Home	Awake	No	No	2	4	Non Venomous Snake Bite
1500	15	Chittagong	Dry	1000	5	Right Foot	Open ground	Awake	No	No	3	5	Non Venomous Snake Bite
1300	15	Chittagong	Dry	1200	1	Right leg	Open ground	Awake	No	No	0		Green Pit Viper Bite
1435	15	Chittagong		1100	4	Right Foot	Shrub	Awake	No	No	1		Venomous Snake Bite
1335	15	NA	Dry	1500	71	Right Foot		Awake	No	No	1		Venomous Snake Bite
1200	15	Chittagong	Dry	0900	3	Left Finger		Awake	No		3	3	Non Venomous Snake Bite
1200	15	Chittagong	Dry	0900	3	Right Hand	Home	Awake	No	No	2	3	Non Venomous Snake Bite
1130	15	Chittagong	Rainy	0930	2	Left Foot	Home	Awake	No	No	3		Non Venomous Snake Bite
1700	15	Chittagong	Rainy	1200	5	Right Foot	Open ground	Awake	No	No			Non Venomous Snake Bite
1300	15	Chittagong	Dry	1100	3	Right Finger	Open ground	Awake	No	No	2	2	Green Pit Viper Bite
1900	15	Chittagong	Dry	1700	2	Right Foot	Home	Awake	No	No	3	2	Green Pit Viper Bite
0430	15	Chittagong	Dry	0300	2	Right Finger	Home	Asleep	No	No	1	2	Non Venomous Snake Bite
1330	15	Chittagong	Dry	1230	1	Right Finger		Awake	No	No	3		Non Venomous Snake Bite
0800	15	Chittagong	Dry	0430	4	Foot	Near water	Awake	No	No	2		Non Venomous Snake Bite
0220	15	Chittagong	Rainy	0030	2	Left leg	Home	Awake	No	No			Venomous Snake Bite
2205	15	Chittagong	Rainy	2130	1	Right Foot	Open ground	Awake	No	No	2	1	Non Venomous Snake Bite
2330	15	Chittagong	Rainy	2130	2.5	Foot	Road		No	No	3	2	Non Venomous Snake Bite
1500	15	Chittagong	Dry	1700	46	Right Foot	Road	Awake			0		Venomous Snake Bite
2130	15	Chittagong		1800	4	Left Foot		Awake	No	No	2		Venomous Snake Bite
	15	Chittagong	Dry			Forearm		Awake	No				Non Venomous Snake Bite
1820	15	Chittagong	Dry	1230	6	Right Foot	Open ground	Awake	No	No	3		Green Pit Viper Bite
1800	15	Chittagong	Dry	1600	2	Right leg	Open ground	Awake	No	No	3	2	Non Venomous Snake Bite
0415	15	Chittagong	Rainy	1600	12	Left Toes	Open ground	Awake		No			Non Venomous Snake Bite
1630	15	Chittagong	Dry	1330	3	Left Hand	Shrub	Awake	No	No	2	3	Non Venomous Snake Bite
2130	15	Chittagong	Dry	1930	2	Right Foot	Home	Awake	No	No	3	2	Non Venomous Snake Bite
1130	15	Chittagong	Dry	1600	19	Left Hand							Non Venomous Snake Bite
1700	15	Chittagong	Dry	1500	2								Non Venomous Snake Bite
1600	15	Chittagong	Dry	1400	2	Right Foot	Forest	Awake	No	No	2	2	Venomous Snake Bite
1400	15	Chittagong	Dry	1000	6	Left Arm	Shrub						Non Venomous Snake Bite
0600	15	Chittagong	Dry	0000	6	Left Hand	Home	Awake					Non Venomous Snake Bite
1300	15	Chittagong	Dry	1200	1	Right Foot	Road	Awake	No	No	2	2	Non Venomous Snake Bite
1528	15	Chittagong	Dry	1230	3	Foot	Home	Awake	No	No	4	3	Venomous Snake Bite
2345	15	Chittagong	Dry	2200	2	Right Toes	Open ground	Awake	No	No	2	2	Non Venomous Snake Bite
0930	15	Chittagong	Rainy	0630	3	Right Foot	Forest	Awake	No	No	3	2	Krait Bite
2230	15	Chittagong	Dry	1800	4	Right Foot	Forest	Awake	No		1		Non Venomous Snake Bite
0300	15	Khagrachari	Dry	2100	1900-01-06	Right Toes	Home				1		Non Venomous Snake Bite
1620	15	Chittagong	Dry	1245	4	Foot	Shrub	Awake			2		Krait Bite
1945	15	Chittagong	Dry	1800	2	Right Toes	Open ground	Awake	No	No			Non Venomous Snake Bite
1030	15	Chittagong	Dry	0640	4	Left Foot	Shrub	Awake	No	No	3		Venomous Snake Bite
2200	15	Chittagong	Dry	1930	3	Right Foot	Open ground	Awake	No	No	3	3	Non Venomous Snake Bite
2335	15	Chittagong	Dry			Left Toes	Shrub	Awake	No	No			Non Venomous Snake Bite
0945	15	Chittagong	Dry	0700	2	Left Foot	Road	Awake	No	No	2	3	Green Pit Viper Bite
2145	15	Chittagong	Rainy	1700	5	Left Finger	Near water	Awake	No	No	3	4	Venomous Snake Bite
1700	15	Chittagong	Dry	1500	2	Leg	Road	Awake	No	No	2	2	Non Venomous Snake Bite
2200	15	Chittagong	Dry	1000	12	Right Foot	Home	Awake	No				Venomous Snake Bite
1600	15	Chittagong	Rainy	1200	4	Left leg	Open ground	Awake	No	No	0		Non Venomous Snake Bite
1900	15	Chittagong	Rainy	1800	1	Right leg					3	1	Non Venomous Snake Bite
0600	15	Chittagong	Rainy	1100	19	Finger		Awake	No	No	3		Venomous Snake Bite
1130	15	Chittagong		0930	2	Toes	Open ground	Awake	No	No	2		Non Venomous Snake Bite
1800	15	Chittagong	Dry	1500	3	Left Hand							Non Venomous Snake Bite
1515	15	Chittagong	Dry	2015	43	Right Foot	Road	Awake	No	No			Venomous Snake Bite
1255	15	Chittagong	Rainy	1755	5	Left Toes	Forest	Awake	No	No	1	5	Non Venomous Snake Bite
0800	15	Chittagong	Rainy	0300	5	Arm	Home	Awake	No	No			Venomous Snake Bite
1300	15	Chittagong		1100	2	Left Hand		Awake			2	2	Non Venomous Snake Bite
0950	15	Chittagong	Rainy	0750	2	Left Foot	Open ground	Awake	No	No	2	2	Venomous Snake Bite
1330	15	Chittagong	Dry	1030	3	Right Hand	Near water	Awake	Yes	No			Venomous Snake Bite
0220	15	Chittagong	Dry	2100	5	Toes	Open ground	Awake	No	No			Non Venomous Snake Bite
0930	15	Chittagong	Rainy	0630	3	Left Foot	Home	Awake	No	No	4	3	Venomous Snake Bite
2300	15	Chittagong		1900	4	Left Finger		Awake	No	No			Venomous Snake Bite
2210	15	Chittagong	Rainy	1900	3	Left leg	Near water	Awake	No	No	1		Non Venomous Snake Bite
2300	15	Chittagong	Rainy	2200	1	Left Foot	Road	Awake	No	No	2	1	Venomous Snake Bite
2345	15	Chittagong	Rainy	2000	4	Right leg	Road	Awake	No	No	1	3	Venomous Snake Bite
1530	15	Rangamati	Dry	0445	11	Left Foot	Open ground	Awake	No	No	3	8	Non Venomous Snake Bite
1400	15	Chittagong	Dry	1200	2	Left Foot	Open ground	Awake	No	No	1	1	Non Venomous Snake Bite
2300	15	Chittagong	Dry	2100	2	Left Fore arm							Venomous Snake Bite
0600	15	Chittagong	Dry	0400	2	Left Foot	Open ground	Awake	No	No			Green Pit Viper Bite
2130	15	Chittagong	Dry	1300	8	Left Finger	Near water	Awake		No	1	8	Venomous Snake Bite
2030	15	Chittagong	Dry	1700	3	Right leg							Non Venomous Snake Bite
1210	15	Chittagong	Dry	1000	2	Foot	Road	Awake	No	No	2		Venomous Snake Bite
2100	15	Chittagong	Dry	1900	2	Right Foot							Non Venomous Snake Bite
0200	15	Chittagong	Dry	2000	6	Right Finger	Near water	Awake	No	No	3	3	Non Venomous Snake Bite
2145	15	Chittagong	Rainy	1900	2	Left Foot	Open ground	Awake			3	2	Non Venomous Snake Bite
2200	15	Chittagong	Dry	1800	4	Left leg		Awake	No	No	2	4	Non Venomous Snake Bite
0215	15	Cox's Bazar	Rainy	1800	8	left leg							Non Venomous Snake Bite
1550	15	Chittagong	Dry	1130	4	Left Hand	Near water	Awake	No	No	2	4	Non Venomous Snake Bite
0030	15	Chittagong	Rainy	1830	6	Leg	Home	Awake			2	4	Non Venomous Snake Bite
2330	15	Chittagong	Dry	2230	1	Toes							Non Venomous Snake Bite
1600	15	Chittagong	Dry	1400	2	Right Hand	Home	Awake	No	No	1	2	Non Venomous Snake Bite
2000	15	Chittagong	Rainy	2200	22	Right Hand	Home	Awake	No	No	2	6	Non Venomous Snake Bite
2355	15	Chittagong		2000	4								Non Venomous Snake Bite
2300	15	Chittagong	Dry	2200	1	Left Toes	Open ground	Awake	No	No	3	1	Non Venomous Snake Bite
1400	15	Chittagong	Rainy	0600	8	Left Foot	Home	Awake	No	No	0		Venomous Snake Bite
1200	15	Chittagong	Rainy	1000	2	Right Hand	Forest	Awake	No				Green Pit Viper Bite
0109	15	Chittagong		0200	2	Right Arm	Home	Asleep	No	No			Non Venomous Snake Bite
1845	15	Chittagong		1500	4	Left Foot	Open ground	Awake	No	No	1	1	Venomous Snake Bite
2000	15	Chittagong		1700	3	Left Finger		Awake	No	No	1	3	Green Pit Viper Bite
0100	15	Chittagong	Dry	0000	1	Left Foot	Home	Awake	No	No	2	1	Non Venomous Snake Bite
2200	15	Chittagong	Dry	2130	1	Left Foot		Awake	No	No	2	1	Non Venomous Snake Bite
1100	15	Chittagong	Dry	2200	13	Right Foot			No	No	3		Non Venomous Snake Bite
0330	15	Chittagong	Dry	0030		Right Toes	Open ground	Awake	No	No	2	3	Non Venomous Snake Bite
1120	15	Chittagong	Rainy	0900	2		Open ground	Awake	No	No	2	2	Venomous Snake Bite
0900	15	Chittagong	Dry	0730	2	Left Hand	Near water	Awake	No	No	3	2	Venomous Snake Bite
1410	15	Chittagong		1200				Awake	No	No	2	2	Venomous Snake Bite
1500	15	Chittagong	Dry	1340	1.5	Left leg	Home	Awake	No	No	1	1.5	Non Venomous Snake Bite
1200	15	Chittagong	Dry	1000	2	Left Foot	Open ground	Awake			2		Non Venomous Snake Bite
1530	15	Chittagong	Dry	1200	3	Foot	Open ground	Awake	No	No			Venomous Snake Bite
0800	15	Chittagong	Dry	0600	2	Left Toes	Open ground	Awake			1	1	Sea Snake Bite
1710	15	Chittagong	Dry	1230	5	Forearm	Home	Awake	No	No	2		Non Venomous Snake Bite
1100	15	Chittagong	Dry	1000	1			Awake	No	No	1	1	Non Venomous Snake Bite
1330	15	Chittagong	Dry	1130	2	Right Hand	Near water	Awake	No	No	3	2	Non Venomous Snake Bite
0315	15	Chittagong	Rainy			Left leg		Asleep	No		3		Non Venomous Snake Bite
1645	15	Chittagong	Rainy	0900	8	Left Finger	Open ground	Awake	No	No	4	8	Venomous Snake Bite
2130	15	Chittagong	Rainy	1830	3	Leg	Near water	Awake	No	No	2		Non Venomous Snake Bite
1600	15	Chittagong	Rainy	1300	3	Left leg	Near water	Awake	No	No	1	3	Non Venomous Snake Bite
1330	15	Chittagong	Rainy	1130	2	Toes	Home	Awake	No	No	0		Venomous Snake Bite
1200	15	Chittagong	Rainy	0730	120	Left Foot	Open ground	Awake	No	No	1	20	Krait Bite
1330	15	Chittagong	Dry	0930	4	Right leg	Home	Awake	No	No	5	4	Venomous Snake Bite
0130	15	Chittagong	Dry	1900	6.5	Right Foot	Open ground	Awake			1	6.5	Non Venomous Snake Bite
0715	15	Chittagong	Dry	0300	4	Left leg	Shrub	Awake	No		3	4	Non Venomous Snake Bite
0800	15	Chittagong	Rainy	0600	2	Right leg		Awake	No	No	2	1	Non Venomous Snake Bite
2230	15	Chittagong											Non Venomous Snake Bite
1500	15	Chittagong		1130	3.5	Left Hand		Awake	No	No	2	3	Non Venomous Snake Bite
1545	15	Chittagong		1330	2	Right Leg	Home	Awake	No	No	3	2.5	Green Pit Viper Bite
0420	15	Chittagong	Dry	0300	1.5	Right Finger	Home	Awake	No		5	1.5	Sea Snake Bite
2130	15	Chittagong	Dry	1500	4	Right Toes	Open ground	Awake	No	No	3		Non Venomous Snake Bite
1700	15	Chittagong	Dry	1600	1	Right Foot	Near water	Awake		No			Non Venomous Snake Bite
2000	15	Chittagong	Dry	1630	3.5	Right Foot	Open ground	Awake			3		Non Venomous Snake Bite
2130	15	Chittagong	Dry	1800	3.5	Leg	Open ground	Awake			2		Non Venomous Snake Bite
0300	15	Mymensingh	Rainy	0130	1.5	Finger	Home	Asleep					Venomous Snake Bite
0830	15	Chittagong	Dry	0000	8.5	Left Finger	Home	Asleep	No	No	2		Venomous Snake Bite
0700	15	Khagrachari	Rainy	2000	11	Foot	Open ground	Awake	No	No			Venomous Snake Bite
1945	15	Comilla	Dry	1700	3	Right Hand		Awake	No	No	4	3	Cobra Bite
1330	15	Chittagong	Rainy	1030	3	Right Hand	Near water	Awake	No	No	1	3	Non Venomous Snake Bite
2130	15	Chittagong	Dry	1400	7.5	Foot	Near water	Awake	No				Venomous Snake Bite
1230	15	Chittagong	Dry	1130	1	Left leg	Home	Awake	No	No	4	1	Green Pit Viper Bite
1130	15	Chittagong	Dry	0730	4	Left Hand Finger	Home	Awake	No	No	0		Green Pit Viper Bite
0800	15	Chittagong	Rainy	0400	4	Right Hand	Home	Awake	No	No	1	3.5	Green Pit Viper Bite
1220	15	Chittagong	Rainy	1030	2	Foot	Home	Awake	No	No	2		Venomous Snake Bite
0000	15	Chittagong				Finger	Home						Non Venomous Snake Bite
0830	15	Chittagong	Dry	0700		Foot	Open ground	Awake	No	No	3	1	Non Venomous Snake Bite
1320	15	Chittagong	Dry	1100	2	Left Finger	Shrub	Awake			3	2	Non Venomous Snake Bite
1900	15	Chittagong	Dry	1400	5								Venomous Snake Bite
1645	15	Chittagong	Dry	1500	2	Left Finger	Home	Awake	No	No	1	1.5	Non Venomous Snake Bite
2100	15	Chittagong	Dry	1600	5	Left Hand	Open ground	Awake	No		2	4	Venomous Snake Bite
1700	15	Chittagong	Dry	1300	4	Right Foot	Open ground	Awake	No	No	2	4	Non Venomous Snake Bite
1930	15	Chittagong	Dry	1800	1.5	Right leg	Open ground	Awake	No		3		Venomous Snake Bite
2100	15	Chittagong	Dry	1700	4	Right Foot	Open ground	Awake	No		2	4	Venomous Snake Bite
1900	15	Chittagong	Dry	1700	2	Left leg		Awake	No	No	3	2	Non Venomous Snake Bite
0020	15	Chittagong	Dry	2230		Right Hand	Forest	Awake			2	26	Non Venomous Snake Bite
1400	15	Chittagong	Dry	1200	2	Right Finger	Near water	Awake	No	No	3	2	Non Venomous Snake Bite
1930	15	Chittagong	Dry	1700	2.5	Right Foot	Near water	Awake	No		0		Non Venomous Snake Bite
1030	15	Feni		1730	7	Left Foot						1	Non Venomous Snake Bite
2145	15	Chittagong	Dry	2000	2	Left Foot	Near water	Awake	No	No	3	2	Non Venomous Snake Bite
2000	15	Chittagong	Dry	1700	3	Right Finger	Home	Awake	No	No	2	3	Venomous Snake Bite
1445	15	Chittagong	Dry	1230	2	Left leg		Awake			3		Non Venomous Snake Bite
2200	15	Chittagong	Rainy	1900	3	Right leg							Non Venomous Snake Bite
1530	15	Chittagong	Dry	1400	1.5	Left Finger	Open ground	Awake					Non Venomous Snake Bite
1735	15	Chittagong	Dry	1500	2.5	Left Trunk							Non Venomous Snake Bite
1145	15	Chittagong	Dry	0730	4	Forearm	Near water	Awake	No	No			Venomous Snake Bite
2000	15	Chittagong		1700	3	Right leg		Awake	No	No	1	3	Venomous Snake Bite
1200	15	Chittagong	Dry	0800	4	Finger	Home	Awake	No	No	1	4	Non Venomous Snake Bite
1300	15	Chittagong	Dry	0600	7	Foot	Open ground	Awake	No		1		Venomous Snake Bite
1330	15	Chittagong	Dry	1000	21	Right Foot	Shrub	Awake	No	No	2	21	Venomous Snake Bite
1132	15	Chittagong		1030		Finger	Near water	Awake	No	No	1	1	Venomous Snake Bite
0030	15	Chittagong	Dry	2245	2	Right Foot	Near water	Awake	No	No	1		Non Venomous Snake Bite
2240	15	Rangamati	Dry	1630	6	Foot	Forest	Awake	No	No	1	5	Green Pit Viper Bite
1845	15	Chittagong	Rainy	1300	5	Right leg							Non Venomous Snake Bite
1200	15	Chittagong	Dry	0800	4	Left Toes	Near water	Awake	No	No	1	4	Non Venomous Snake Bite
2030	15	Chittagong	Dry	1800	2.5	Left Toes		Awake	No	No	2	2	Venomous Snake Bite
2200	15	Chittagong	Dry	1800	3	Toes	Shrub	Awake	Yes	No	2	3	Venomous Snake Bite
0745	15	Chittagong	Dry	0700	1	Right Foot	Open ground	Awake	No	No		1	Non Venomous Snake Bite
1200	15	Chittagong	Rainy	0700	4	Right Foot	Home	Awake	No	No			Venomous Snake Bite
1430	15	Chittagong	Dry	1300	1.5	Left leg	Near water	Awake	No	No	3	1	Non Venomous Snake Bite
1730	15	Chittagong	Dry	1400	3	Left Foot	Shrub	Awake	No	No	2	3	Non Venomous Snake Bite
0115	15	Chittagong	Rainy	0100	0	Left Finger	Home	Asleep	No	No	0		Non Venomous Snake Bite
1245	15	Chittagong	Rainy	1000	3	Finger	Home	Awake	No	No	4	2	Non Venomous Snake Bite
2315	15	Rangamati	Dry	2030	3	Right Foot	Open ground	Awake	No	No	3	3	Non Venomous Snake Bite
1100	15	Feni	Dry	1830	112.5	Right leg					3	48	Venomous Snake Bite
1225	15	Chittagong	Rainy			Left Toes	Open ground	Awake	No	No	0		Venomous Snake Bite
2200	15	Chittagong											Non Venomous Snake Bite
2040	15	Chittagong											Non Venomous Snake Bite
1942	15	Chittagong	Dry	1800	2	Right leg	Near water	Awake	No	No	3		Venomous Snake Bite
1100	15	Chittagong	Dry	0900	2	Trunk	Home	Awake	No				Non Venomous Snake Bite
0350	15	Chittagong	Dry	0200	2	Left Toes	Open ground	Awake	No	No	2	1.5	Venomous Snake Bite
1020	15	Rangamati	Dry	2230	12	Left Foot	Road	Awake		No	3	2	Green Pit Viper Bite
1050	15	Chittagong	Dry	0700	4	Finger	Shrub	Awake	No	No	1	3.5	Venomous Snake Bite
1130	15	Chittagong	Dry	1100	1	Right Foot	Road	Awake	No	No	1	1	Venomous Snake Bite
1900	15	Chittagong	Dry	1630	2.5	Foot	Road	Awake	No	No	1	2	Non Venomous Snake Bite
2000	15	Chittagong	Dry	1800	2	Foot	Road	Awake	No	No	1	2	Venomous Snake Bite
2200	15	Chittagong	Dry	1830	4	foot	Near water	Awake	No	No	0		Krait Bite
1900	15	Chittagong		1700	2			Awake	No	No	1	2	Venomous Snake Bite
0300	15	Chittagong	Dry	0045	4	Right Hand	Open ground	Awake	No	No			Non Venomous Snake Bite
1545	15	Chittagong	Dry	1330	2	Left Hand	Home	Awake	No	No	1	2	Venomous Snake Bite
0530	15	Chittagong	Dry	0500	0.5	Right Toes	Home	Awake	No	No	3	0.5	Venomous Snake Bite
0530	15	Chittagong	Dry		1.5	Right Finger	Near water	Awake	No	No	2	1	Non Venomous Snake Bite
2040	15	Chittagong	Dry	1630	4	Foot	Home	Awake	Yes	No	1	1	Non Venomous Snake Bite
0940	15	Chittagong	Dry			Leg		Awake					Non Venomous Snake Bite
0415	15	Chittagong	Dry	1230	4	Left Fore arm	Shrub	Awake	No	No	0		Venomous Snake Bite
2150	15	Chittagong	Dry	2000	2	Right Toes	Road	Awake	No	No	3	2	Non Venomous Snake Bite
0006	15	Chittagong	Dry	2230	1.5	Leg	Home	Awake	No	No	1	2	Non Venomous Snake Bite
1245	15	Chittagong	Dry	1000	3	Right Arm	Home	Awake	No	No	2	2.5	Krait Bite
0230	15	Cox's Bazar	Dry	0000	2.5	Left leg	Open ground	Awake		No	1	2	Non Venomous Snake Bite
1330	15	Chittagong	Dry	1100	2.5	Left Foot	Open ground	Awake	No	No	1	3	Venomous Snake Bite
0445	15	Chittagong	Dry				Open ground	Awake	No	No	3	0.5	Non Venomous Snake Bite
1630	15	Chittagong		1130	5	Left Finger	Home	Awake	No	No	4	5	Venomous Snake Bite
0030	15	Chittagong	Rainy	2100	2	Right Foot	Forest				2	2	Non Venomous Snake Bite
1400	15	Chittagong		1200	2	Right Foot	Shrub	Awake	No	No	3	2	Non Venomous Snake Bite
1200	15	Chittagong	Dry	1000	2	Foot	Near water	Awake	No	No	2	2	Sea Snake Bite
1920	15	Chittagong		1700	2	Left leg	Open ground	Awake			1	2	Non Venomous Snake Bite
0330	15	Chittagong	Rainy	0300	0.5	Right leg							Non Venomous Snake Bite
0500	15	Chittagong											Non Venomous Snake Bite
1300	15	Rangamati	Dry	2100	16	Left Foot	Open ground	Asleep	No	No	1	1	Venomous Snake Bite
2100	15	Chittagong	Dry	1910	2		Near water	Awake	No	No	1	2	Non Venomous Snake Bite
2030	15	Chittagong	Dry	2145		Foot	Open ground	Awake	No	No	2		Non Venomous Snake Bite
2200	15	Chittagong	Rainy	1900	3	Left Foot	Home	Awake	No		2	3	Non Venomous Snake Bite
0900	15	Chittagong	Dry	1300	8	Left Foot	Home	Awake	No	No	3	8	Non Venomous Snake Bite
1220	15	Khagrachari		1900	17	Right Foot	Open ground	Awake	No	No	3	5	Non Venomous Snake Bite
2100	15	Chittagong	Dry	1100	10	Left Toes	Open ground	Awake	No	No	3	1	Non Venomous Snake Bite
1600	15	Chittagong	Dry	1400	2	Right leg	Shrub	Awake	No	No	2	2	Non Venomous Snake Bite
1130	15	Chittagong	Rainy	0700	4.5	Left Toes							Non Venomous Snake Bite
1050	15	Chittagong	Dry	0830	14	Right Foot	Home	Awake	No	No	1	14	Non Venomous Snake Bite
1820	15	Chittagong	Dry	1130	31	Foot	Forest	Awake	No	No	2	15	Non Venomous Snake Bite
1145	15	Chittagong	Dry	0945		Foot	Home	Awake	No	No			Venomous Snake Bite
0100	15	Chittagong	Dry	2300	2	Left Foot	Home	Awake	No	No	4		Non Venomous Snake Bite
0600	15	Chittagong	Dry	0300	3	Right Finger	Home	Asleep	No	No	3	3	Non Venomous Snake Bite
1300	15	Chittagong	Dry	1200	1	Left Toes	Near water	Awake	No	No	1		Non Venomous Snake Bite
1900	15	Feni		2000	23	Left Foot			No	No	2	13	Non Venomous Snake Bite
1100	15	Chittagong	Rainy	0900	4	Right Toes							Non Venomous Snake Bite
2340	15	Chittagong	Dry	1830	5		Shrub				2		Non Venomous Snake Bite
1245	15	Chittagong	Dry	1000	3	Right Finger	Home	Awake	No	No	3	2	Non Venomous Snake Bite
1000	15	Chittagong	Rainy	0900	1	Left Foot	Home	Awake	No		2	1	Non Venomous Snake Bite
0200	15	Chittagong	Dry	0200									Non Venomous Snake Bite
0940	15	Chittagong	Dry	0500	4	Left leg	Road	Awake	No	No	4	4	Non Venomous Snake Bite
1600	15	Chittagong	Dry	1300	3	Right Fore Arm	Open ground	Awake	Yes		3	2	Venomous Snake Bite
1245	15	Chittagong	Rainy	0700	54	Right leg							Non Venomous Snake Bite
0900	15	Chittagong	Dry	0600	3	Left Toes	Home	Awake	No	No	3	3	Non Venomous Snake Bite
1300	16	Chittagong	Dry	0900	4	Right Forearm	Forest	Awake	Yes	No	3	2	Green Pit Viper Bite
2000	16	Chittagong	Dry	1800	2	Left Toes	aw						Non Venomous Snake Bite
0300	16	Chittagong	Dry	0530	21	Left leg	Near water		Yes	No	6		Non Venomous Snake Bite
0815	16	Chittagong	Dry	0630	2	Right leg	Home	Awake	No	No	3	1	Non Venomous Snake Bite
0530	16	Chittagong	Dry	0240	2	Toes	Home	Awake	No	No	8		Non Venomous Snake Bite
0120	16	Chittagong											Non Venomous Snake Bite
2200	16	Chittagong	Dry	2030	1.5	Right Foot	Open ground	Awake	No	No	3	1.5	Non Venomous Snake Bite
1410	16	Chittagong	Dry	0600	8	Right Foot	Road	Awake	No		2		Non Venomous Snake Bite
1030	16	Chittagong	Dry	0600	4.5	Leg	Shrub	Awake	No		2	4	Non Venomous Snake Bite
1130	16	Chittagong	Dry	0530	6	Right Foot	Home	Awake	No	No	1	6	Venomous Snake Bite
2115	16	Chittagong		1900	2	Right Foot	Road	Awake		Yes	4		Venomous Snake Bite
1200	16	Chittagong	Dry	0300	45	Right Foot	Home	Awake	No	No	3	45	Venomous Snake Bite
1730	16	Chittagong	Dry	1200	29	Leg	Open ground	Awake	No	No	1	26	Non Venomous Snake Bite
2230	16	Chittagong	Dry	1830	4	Right leg	Forest	Awake	Yes	No	3		Non Venomous Snake Bite
	16	Chittagong	Dry	2330	0.5	Right Hand		Asleep	No	No	1		Non Venomous Snake Bite
1500	16	Chittagong		1130	3.5	Right Hand	Shrub	Awake	No	No	2		Non Venomous Snake Bite
2115	16	Chittagong	Rainy	1830	2.5	Right Foot	Home						Non Venomous Snake Bite
1150	16	Chittagong	Dry	1015	2	Right Foot	Home	Awake			3	1.5	Non Venomous Snake Bite
1600	16	Chittagong	Dry	1300	5	Left Foot	Home	Awake		No			Non Venomous Snake Bite
2320	16	Chittagong	Dry	1800	5.5	Left Foot	Home	Awake	No	Yes	1	5.5	Non Venomous Snake Bite
0200	16	Chittagong		2030	5.5	Foot	Open ground	Awake	No	No	1		Non Venomous Snake Bite
2045	16	Chittagong	Dry	1900	1.5	Head and neck	Home	Awake					Non Venomous Snake Bite
1430	16	Chittagong	Rainy	1300	13.5	Left Foot	Home	Awake	No	No	1	13	Green Pit Viper Bite
0800	16	Chittagong		0400	4	Left Foot	Near water	Awake	No	No	1		Non Venomous Snake Bite
2330	16	Chittagong	Dry	1930	4	Foot	Open ground	Asleep	No	No			Non Venomous Snake Bite
0825	16	Chittagong	Dry	1700	15	Left Finger	Near water				3	14	Venomous Snake Bite
1710	16	Chittagong	Dry	1530	1.5	Left Hand	Home	Awake	No	No	2		Non Venomous Snake Bite
1600	16	Chittagong	Dry	1500	1	Arm	Near water	Awake	No	No			Non Venomous Snake Bite
1250	16	Chittagong	Dry	1030	2.5	Left Hand	Open ground	Asleep	No	No	1		Green Pit Viper Bite
	16	Chittagong	Rainy	0300		Left Foot	Near water	Awake	No	No	6		Non Venomous Snake Bite
1100	16	Comilla		1100		Right Foot							Non Venomous Snake Bite
0815	16	Chittagong		0400	4	Left Foot					4	4	Non Venomous Snake Bite
1200	16	Chittagong	Dry										Non Venomous Snake Bite
0800	16	Chittagong	Dry			Right foot	Road	Awake	No	No			Venomous Snake Bite
	16	Chittagong	Rainy	1800		Foot	Open ground						Non Venomous Snake Bite
2330	16	NA		2000		Left leg							Non Venomous Snake Bite
2300	16	Chittagong	Dry	2030	2.5	Left Foot	Open ground	Awake	No	No	2	2.5	Non Venomous Snake Bite
2130	16	Chittagong	Dry	1800	3.5	Left Foot		Awake	No	No			Non Venomous Snake Bite
0205	16	Chittagong				Right Foot			No	No			Non Venomous Snake Bite
0300	16	Chittagong				Left Fore arm			No	No			Non Venomous Snake Bite
0600	16	Chittagong		0600		Left Foot			No				Non Venomous Snake Bite
2130	16	Chittagong	Dry	1830	3	Right Foot	Near water	Awake			3		Non Venomous Snake Bite
2045	16	Chittagong	Dry	1900	2	Left Foot		Awake			4	2	Non Venomous Snake Bite
2345	16	Khagrachari	Rainy	1000	14	Left Foot	Road	Awake		No			Venomous Snake Bite
1800	16	Chittagong	Dry	1400	4			Awake			4		Non Venomous Snake Bite
0205	16	Chittagong											Non Venomous Snake Bite
2130	16	Chittagong	Dry	1830	3	Right Foot	Open ground	Awake					Non Venomous Snake Bite
1030	16	Chittagong		0830	2	Left Foot	Home				1	2	Non Venomous Snake Bite
0500	16	Chittagong		0500		Left Foot			No	No			Non Venomous Snake Bite
1830	16	Khagrachari		0530	13	Right Arm		Asleep			3	12	Non Venomous Snake Bite
0400	16	Feni	Dry	2000	20	Head and neck	Home	Asleep	No				Non Venomous Snake Bite
1200	16	Chittagong	Dry	0830	3.5	Right leg	Open ground	Awake	No				Non Venomous Snake Bite
1530	16	Chittagong		0000	15.5	Right Foot							Non Venomous Snake Bite
2130	16	Chittagong	Dry	1900	2.5	Left leg	Open ground	Awake	No	No	0		Venomous Snake Bite
	16	Chittagong				Left leg							Non Venomous Snake Bite
1730	16	Chittagong	Rainy	2200	19.5	Left Foot	Open ground	Awake	No	No	3		Venomous Snake Bite
	16	Chittagong				Left Toes							Non Venomous Snake Bite
0200	16	Chittagong		2200	4	Right leg	Open ground	Awake	No	No			Non Venomous Snake Bite
2230	16	Chittagong	Dry	1900	3.5	Foot	Open ground		No		0		Non Venomous Snake Bite
1650	16	Feni	Dry	1130	5	Right Hand			No		2		Non Venomous Snake Bite
2220	16	Chittagong	Dry	1100	11	left hand	Home						Non Venomous Snake Bite
2130	16	Chittagong	Dry	2030	1	Leg							Non Venomous Snake Bite
	16	Chittagong											Non Venomous Snake Bite
2100	16	Chittagong	Dry	1830	2.5	Left Foot	Open ground	Awake		No			Venomous Snake Bite
	16	Chittagong	Dry			Right Hand	Open ground		No		2		Venomous Snake Bite
0125	16	Chittagong	Rainy	1000	15.5	Right Hand		Awake	No		2		Non Venomous Snake Bite
1135	16	Chittagong	Dry	1000	1.5	Right leg	Home	Awake	No	No	3		Venomous Snake Bite
0800	16	Chittagong	Dry	0700	1	Toes	Near water	Awake	No	No	4	1	Venomous Snake Bite
1800	16	Chittagong	Dry	1600	2	Left leg		Awake	No	No	3		Non Venomous Snake Bite
2140	16	Chittagong	Dry	1800	4	Left Foot	Open ground	Awake	No	No	3	3	Non Venomous Snake Bite
1435	16	Chittagong	Dry	1300	2.5	Right Forearm	Home	Awake	No		3	1	Non Venomous Snake Bite
1530	16	Chittagong	Dry	1500	0.5	Foot	Near water	Awake	No		1		Non Venomous Snake Bite
1350	16	Chittagong		1230	1.5	Foot	Near water	Awake	No	No		1	Non Venomous Snake Bite
0640	16	Chittagong	Dry	1600	2.5	Left Foot	Open ground	Awake	No	No	3	2.5	Green Pit Viper Bite
1600	16	Chittagong	Dry	1300	3	Leg	Home	Awake	No	No	2		Venomous Snake Bite
0700	16	Chittagong		0710	0.5	Left Foot	Open ground	Awake	No	No	3		Non Venomous Snake Bite
1300	16	Chittagong	Dry	1200	1	Hand	Open ground	Awake	No	No	2	1	Non Venomous Snake Bite
1500	16	Chittagong	Dry	1400	1	Right Foot	Open ground	Awake	No	No	1	1	Venomous Snake Bite
2310	16	Chittagong	Dry	1900	4	Left Foot							Non Venomous Snake Bite
1300	16	Chittagong	Dry	1230	0.5	Forearm	Home	Awake	No	No	3		Non Venomous Snake Bite
0200	16	Chittagong	Dry	2300	3	Right Foot	Near water	Awake			3	3	Green Pit Viper Bite
1030	16	Chittagong	Dry	0900	1.5	Left Fore arm	Near water	Awake			1		Non Venomous Snake Bite
1300	16	Chittagong		1200	1	Left Foot							Non Venomous Snake Bite
1200	16	Chittagong	Dry	1100	1	Left Foot	Open ground	Awake	No	No	3		Non Venomous Snake Bite
1250	16	Chittagong		0200	11	Trunk							Non Venomous Snake Bite
2130	16	Chittagong	Dry	2000	1.5	Left Foot	Open ground	Awake	No	No	1		Non Venomous Snake Bite
1605	16	Chittagong	Dry	1530	0.5	Leg		Awake	No	No	3		Non Venomous Snake Bite
1730	16	Chittagong	Dry	1230	5	Left Finger	Near water	Awake	No	No	3	5	Sea Snake Bite
1320	16	Chittagong	Dry	1000	3.5	Finger	Open ground				3	3	Venomous Snake Bite
0030	16	Chittagong	Dry	2200	2.5	Foot		Awake	Yes		3	2	Venomous Snake Bite
2025	16	Chittagong	Dry	1530	5	Left Foot		Awake	No	No	3		Green Pit Viper Bite
0145	16	Chittagong	Rainy	2000	8	Left Foot	Open ground						Non Venomous Snake Bite
2200	16	Chittagong				Left Foot							Non Venomous Snake Bite
1900	16	Chittagong	Dry	1900		leg	Open ground	Awake	No	No			Non Venomous Snake Bite
0005	16	Chittagong	Dry	2000	4	Foot	Home						Non Venomous Snake Bite
1200	16	Chittagong	Dry	0800	4	Hand	Open ground	Awake	No	No			Non Venomous Snake Bite
0305	16	Chittagong		0305		Left Finger							Non Venomous Snake Bite
1200	16	Chittagong		1100	1	Thigh							Non Venomous Snake Bite
0230	16	Chittagong				Left leg		Awake	No	No			Non Venomous Snake Bite
1250	16	Noakhali	Dry	0200	11	Right Finger	Forest	Awake	No	No	3	10	Venomous Snake Bite
2200	16	Chittagong	Dry	2000	2	Right Foot	Open ground	Awake					Non Venomous Snake Bite
2100	16	Chittagong	Dry	1700	4	Foot							Non Venomous Snake Bite
0200	16	Chittagong				Right Hand			No	No			Non Venomous Snake Bite
0830	16	Chittagong	Dry	0520	3	Left Foot	Open ground	Awake	No	No	3	3	Green Pit Viper Bite
2315	16	Chittagong	Dry	1830	5	Right Toes	Road	Awake	No	No	3	3	Non Venomous Snake Bite
1200	16	Chittagong	Rainy	0240	9								Non Venomous Snake Bite
2100	16	Chittagong	Dry	1900	2	Left Foot	Near water	Awake	No	No	2	2	Non Venomous Snake Bite
1300	16	Chittagong	Dry	0715	30	Right Foot	Open ground	Awake	No	No	2		Venomous Snake Bite
1100	16	Chittagong	Dry	2300	12	Foot	Open ground	Awake	No	No	1		Non Venomous Snake Bite
1010	16	Chittagong	Dry	0000	10	Right leg	Home	Awake			3		Non Venomous Snake Bite
2330	16	Chittagong	Dry	2030	3	Right Foot	Open ground	Awake	No		3	2	Venomous Snake Bite
1500	16	Chittagong	Dry	0800	7	Left leg		Awake			1	6	Non Venomous Snake Bite
1430	16	Chittagong	Dry	0930	5	Left leg	Open ground	Awake	No	No	4	4	Non Venomous Snake Bite
1730	16	Chittagong	Dry	1530	2	Left Arm	Near water	Awake	No	No			Non Venomous Snake Bite
2100	16	Chittagong		1800	3	Right leg	Near water	Awake	No		4		Non Venomous Snake Bite
2300	16	Chittagong		2145	1	Right Foot	Home	Awake	No		1		Non Venomous Snake Bite
0305	16	Cox's Bazar	Dry	0300	2	Right Foot	Home				2	2	Non Venomous Snake Bite
1600	16	Chittagong	Dry	1300	3	Left Foot	Home	Awake		No			Non Venomous Snake Bite
1500	16	Chittagong	Dry	1300	2	leg	Open ground	Awake	No	No	2	2	Non Venomous Snake Bite
1500	16	Chittagong	Dry	1300	2	Leg	Near water	Awake	No	No	2	2	Non Venomous Snake Bite
1300	16	Chittagong		1130	1.5	Right leg	Near water	Awake	No		1	1	Non Venomous Snake Bite
1700	16	Chittagong		1300	4	Left leg		Awake	No	No			Non Venomous Snake Bite
0000	16	Chittagong	Dry	1900	5	Foot	Open ground	Awake	No	No			Non Venomous Snake Bite
0930	16	Chittagong	Dry	0900	0.5	Left Foot	Open ground						Non Venomous Snake Bite
1230	16	Chittagong	Dry	1300	23.5	Left Foot		Awake					Non Venomous Snake Bite
2340	16	Chittagong	Rainy	2100	2.5	Left Toes	Road	Awake	No				Non Venomous Snake Bite
1130	16	Chittagong	Dry	0900	2.5	Foot	Open ground	Awake	No	No	3		Non Venomous Snake Bite
1335	16	Chittagong	Dry	2200	15.5	Right leg	Open ground	Awake	No	No	0		Non Venomous Snake Bite
0630	16	Chittagong				leg							Non Venomous Snake Bite
0840	16	Chittagong	Dry	0530	3	leg	Home						Non Venomous Snake Bite
0100	16	Chittagong	Dry	0100	0			Awake	No				Venomous Snake Bite
0400	16	Chittagong											Non Venomous Snake Bite
1145	16	Chittagong		1000	1.5	Left foot	Home	Awake	No	No	2	1	Venomous Snake Bite
2100	16	Chittagong	Dry	1800		Right Toes		Awake	No	No	2	3	Venomous Snake Bite
1900	16	Chittagong		1700	2	Right Hand							Non Venomous Snake Bite
2215	16	Chittagong	Dry	1915	3	Toes	Road	Awake	No	No	2	3	Non Venomous Snake Bite
1300	16	Chittagong	Dry	0100	2	Foot	Road	Awake	No	No	1	0.5	Venomous Snake Bite
2320	16	Chittagong	Dry	2130	2	Foot	Home	Awake	No	No	1	1.5	Non Venomous Snake Bite
1215	16	Chittagong	Dry	1000		Left Finger	Open ground	Awake	No	No	2	2	Non Venomous Snake Bite
1400	16	Chittagong	Dry			Foot	Open ground	Awake	No	No	2		Non Venomous Snake Bite
1900	16	Chittagong	Dry	1600	3	Right Finger	Near water	Awake	No	Yes	1		Non Venomous Snake Bite
1630	16	Chittagong	Dry	1500	1.5	Right leg	Open ground	Awake	No	No	3	1	Venomous Snake Bite
1130	16	Chittagong	Dry	1300	22.5	Finger	Home	Awake	No	No	0		Non Venomous Snake Bite
1530	16	Chittagong	Dry	1430	1	Foot	Near water	Awake	No	No	1	1	Non Venomous Snake Bite
1400	16	Chittagong		1100	3	Foot	Near water	Awake	No	No	0		Venomous Snake Bite
1000	16	Chittagong	Dry	1500	19	Right Foot	Near water	Awake			1		Venomous Snake Bite
	16	Chittagong	Dry			Leg	Home	Awake	No	No	3	3	Non Venomous Snake Bite
2100	16	Chittagong	Dry	1900	2	Right Foot	Home	Awake	No	No	3	2	Non Venomous Snake Bite
1915	16	Chittagong	Dry	1815	1	Left Toes	Open ground	Awake	No	No	2	1	Non Venomous Snake Bite
1000	16	Chittagong	Dry			Finger	Home	Awake					Non Venomous Snake Bite
0900	16	Chittagong	Dry	0730	1.5	Right Foot	Road						Non Venomous Snake Bite
0930	16	Chittagong	Dry	0700	1.5	Right Foot	Home						Non Venomous Snake Bite
0130	16	Chittagong	Dry	1900	6.5	Left Arm		Awake	No	No	1	6	Non Venomous Snake Bite
1400	16	Chittagong	Dry	1030	3.5	Right leg	Open ground	Awake	No	No	2	4	Venomous Snake Bite
2000	16	Chittagong	Dry	1800	2	Left leg		Awake	No	No	3	2	Non Venomous Snake Bite
2100	16	Chittagong	Dry	1830	2.5	Right Foot	Home	Awake	No	No			Venomous Snake Bite
1600	16	Chittagong	Dry	1900	21	Right Foot	Open ground	Awake	No	No	3	12	Non Venomous Snake Bite
2300	16	Chittagong	Dry	2300		Right Hand	Home		No				Non Venomous Snake Bite
0000	16	Feni				Left Finger				No			Non Venomous Snake Bite
2200	16	Chittagong		1800	4						1	4	Non Venomous Snake Bite
0230	16	Chittagong	Dry	1100	3.5	Right Foot	Shrub	Awake	No	No			Non Venomous Snake Bite
2000	16	Bhola	Dry	0630	13.5	Left Foot							Non Venomous Snake Bite
0600	16	Chittagong	Dry	0400	2	Left Foot	Open ground	Asleep	No	No	1	2	Non Venomous Snake Bite
0820	16	Chittagong											Non Venomous Snake Bite
1210	16	Chittagong	Dry	0600	6	Right Foot	Open ground						Non Venomous Snake Bite
0900	16	Chittagong	Dry	1300	20	Foot		Awake	No	No			Venomous Snake Bite
2350	16	Chittagong		1930	4.5	Foot	Open ground	Awake	No				Non Venomous Snake Bite
2030	16	Chittagong	Dry	1700	3.5	Left Foot	Home	Awake	No		2		Non Venomous Snake Bite
1030	16	Chittagong	Dry	0400	6.5	Right Foot	Road	Awake	No	No	3	3	Non Venomous Snake Bite
	16	Chittagong	Dry	2000		Right Forearm	Home	Awake					Non Venomous Snake Bite
1900	16	Chittagong	Dry	1700	2	Foot	Open ground	Awake	No	No	1	2	Non Venomous Snake Bite
0200	16	Chittagong		0200	24	Left Toes	Home						Non Venomous Snake Bite
1030	16	Chittagong	Rainy	0700	3.5	Right Foot		Awake	No	No	1	2	Non Venomous Snake Bite
1200	16	Chittagong		1000	2	Finger	Open ground			No			Non Venomous Snake Bite
1000	16	Chittagong		0300	7	Thigh	Forest	Awake	No	No	0		Venomous Snake Bite
1130	16	Chittagong	Dry	0930	2	Right leg	Near water	Awake	No	No	1	2	Venomous Snake Bite
2055	16	Chittagong	Dry	1825	2.5	o		Awake	No		4	2	Venomous Snake Bite
1330	16	Chittagong	Dry	0500	8.5	Right Forearm		Asleep	No	No	2		Non Venomous Snake Bite
0120	16	Chittagong	Rainy			Foot							Non Venomous Snake Bite
0300	16	Chittagong	Dry	0100	2	Left Foot	Near water	Awake	No	No	2		Non Venomous Snake Bite
1500	16	Chittagong	Rainy	1230	2.5	Left Foot	Open ground	Awake	No	No	2		Non Venomous Snake Bite
2330	16	Chittagong	Dry	2200	1.5	Right leg	Open ground	Asleep	No	No	2		Non Venomous Snake Bite
1800	16	Chittagong	Dry	2000	2	Finger	Near water	Awake			2	3	Non Venomous Snake Bite
